# Supplementary material for: Efficient and stable visible-light-driven Z-scheme overall water splitting using an oxysulfide H2 evolution photocatalyst
Source: Nat Commun. 2024 Jan 9;15:397. doi: 10.1038/s41467-024-44706-4 (PMC10776739; doi:10.1038/s41467-024-44706-4)
Supplement: Supplementary file 3 — Source Data [file 41467_2024_44706_MOESM3_ESM.zip]

Archive with 5 entries (4 files):
- Source_Data/
- Source_Data/Source_Data_Fig.2.xlsx
- Source_Data/Source_Data_Fig.3.xlsx
- Source_Data/Source_Data_Fig.4.xlsx
- Source_Data/Source_Data_Fig.5.xlsx
