# Supplementary material for: Efficient and stable visible-light-driven Z-scheme overall water splitting using an oxysulfide H2 evolution photocatalyst
Source: Nat Commun. 2024 Jan 9;15:397. doi: 10.1038/s41467-024-44706-4 (PMC10776739; doi:10.1038/s41467-024-44706-4)
Supplement: Supplementary file 3 — Source Data [file 41467_2024_44706_MOESM3_ESM.zip › Source_Data/Source_Data_Fig.2.xlsx]

## Sheet: 2e
Binding energy (eV)						Binding energy (eV)						Binding energy (eV)								Binding energy (eV)
294	4383.33	4351.4	4351.4	4347.74		294	4476.67	4430.35	4426.38	4430.35		293.7	2885	2956.66	2960.75	2957.27	2950.89	2972.9		294	3168.75	3147.33	3142.82	3146.3	3144.28	3140.87	3158.12
293.95	4300.83	4351.57	4351.57	4347.88		293.95	4431.67	4430.42	4426.41	4430.42		293.65	3015.83	2956.68	2960.84	2957.35	2950.84	2973.18		293.95	3235.83	3147.28	3142.69	3146.24	3144.22	3140.75	3158.19
293.9	4353.33	4351.74	4351.74	4348.01		293.9	4467.5	4430.5	4426.45	4430.5		293.6	2934.17	2956.72	2960.95	2957.47	2950.82	2973.51		293.9	3199.17	3147.22	3142.55	3146.18	3144.16	3140.62	3158.26
293.85	4400.83	4351.92	4351.92	4348.14		293.85	4556.67	4430.58	4426.48	4430.58		293.55	2987.5	2956.75	2961.06	2957.58	2950.78	2973.82		293.85	3137.08	3147.18	3142.42	3146.14	3144.12	3140.51	3158.34
293.8	4301.67	4352.09	4352.09	4348.27		293.8	4495	4430.65	4426.51	4430.65		293.5	2943.33	2956.77	2961.14	2957.67	2950.73	2974.12		293.8	3212.92	3147.17	3142.32	3146.12	3144.1	3140.42	3158.46
293.75	4354.17	4352.26	4352.26	4348.4		293.75	4413.33	4430.73	4426.54	4430.73		293.45	2973.33	2956.82	2961.27	2957.81	2950.71	2974.47		293.75	3162.5	3147.16	3142.24	3146.12	3144.09	3140.34	3158.6
293.7	4380	4352.44	4352.44	4348.53		293.7	4535.83	4430.81	4426.57	4430.81		293.4	2960.83	2956.88	2961.41	2957.95	2950.7	2974.83		293.7	3240.83	3147.16	3142.15	3146.11	3144.09	3140.26	3158.73
293.65	4332.5	4352.61	4352.61	4348.66		293.65	4550.83	4430.89	4426.6	4430.89		293.35	2906.67	2956.92	2961.53	2958.09	2950.68	2975.2		293.65	3148.75	3147.16	3142.06	3146.11	3144.09	3140.18	3158.88
293.6	4505.83	4352.79	4352.79	4348.8		293.6	4410	4430.97	4426.64	4430.97		293.3	3048.33	2956.97	2961.66	2958.23	2950.65	2975.56		293.6	3154.58	3147.16	3141.97	3146.1	3144.09	3140.1	3159.02
293.55	4360	4352.97	4352.97	4348.93		293.55	4616.67	4431.05	4426.67	4431.05		293.25	2959.17	2957.02	2961.79	2958.38	2950.62	2975.95		293.55	3170.42	3147.16	3141.89	3146.11	3144.09	3140.02	3159.18
293.5	4316.67	4353.14	4353.14	4349.06		293.5	4362.5	4431.13	4426.7	4431.13		293.2	2976.67	2957.07	2961.93	2958.53	2950.6	2976.34		293.5	3181.67	3147.16	3141.8	3146.11	3144.1	3139.94	3159.34
293.45	4391.67	4353.32	4353.32	4349.19		293.45	4500	4431.21	4426.73	4431.21		293.15	2870.83	2957.13	2962.08	2958.7	2950.58	2976.75		293.45	3178.75	3147.17	3141.71	3146.11	3144.1	3139.86	3159.5
293.4	4423.33	4353.5	4353.5	4349.32		293.4	4448.33	4431.3	4426.76	4431.3		293.1	3003.33	2957.19	2962.23	2958.87	2950.56	2977.17		293.4	3121.67	3147.18	3141.63	3146.12	3144.12	3139.79	3159.68
293.35	4356.67	4353.68	4353.68	4349.45		293.35	4538.33	4431.38	4426.8	4431.38		293.05	2955	2957.25	2962.38	2959.05	2950.54	2977.6		293.35	3097.92	3147.2	3141.55	3146.14	3144.15	3139.72	3159.87
293.3	4300	4353.86	4353.86	4349.59		293.3	4480	4431.47	4426.83	4431.47		293	2901.67	2957.31	2962.53	2959.23	2950.51	2978.04		293.3	3113.33	3147.23	3141.49	3146.17	3144.19	3139.67	3160.08
293.25	4380	4354.05	4354.05	4349.72		293.25	4338.33	4431.55	4426.86	4431.55		292.95	2905	2957.37	2962.69	2959.43	2950.49	2978.5		293.25	3155.83	3147.27	3141.43	3146.21	3144.23	3139.62	3160.29
293.2	4463.33	4354.23	4354.23	4349.85		293.2	4466.67	4431.64	4426.89	4431.64		292.9	2994.17	2957.43	2962.85	2959.63	2950.47	2978.97		293.2	3163.75	3147.31	3141.37	3146.25	3144.29	3139.57	3160.52
293.15	4287.5	4354.41	4354.41	4349.98		293.15	4417.5	4431.73	4426.92	4431.73		292.85	3020	2957.5	2963.02	2959.84	2950.45	2979.46		293.15	3152.08	3147.36	3141.32	3146.31	3144.36	3139.53	3160.76
293.1	4415	4354.6	4354.6	4350.11		293.1	4460	4431.82	4426.96	4431.82		292.8	2932.5	2957.56	2963.19	2960.06	2950.43	2979.95		293.1	3147.5	3147.43	3141.28	3146.37	3144.43	3139.5	3161.02
293.05	4425	4354.78	4354.78	4350.24		293.05	4538.33	4431.91	4426.99	4431.91		292.75	2898.33	2957.63	2963.36	2960.28	2950.4	2980.46		293.05	3195.83	3147.5	3141.25	3146.44	3144.52	3139.47	3161.29
293	4395.83	4354.97	4354.97	4350.38		293	4430	4432	4427.02	4432		292.7	2914.17	2957.69	2963.54	2960.52	2950.37	2980.99		293	3146.25	3147.56	3141.21	3146.51	3144.61	3139.44	3161.57
292.95	4374.17	4355.16	4355.16	4350.51		292.95	4432.5	4432.09	4427.05	4432.09		292.65	2990.83	2957.76	2963.72	2960.76	2950.35	2981.54		292.95	3133.33	3147.63	3141.17	3146.58	3144.7	3139.41	3161.85
292.9	4392.5	4355.35	4355.35	4350.64		292.9	4430	4432.19	4427.08	4432.19		292.6	2981.67	2957.83	2963.91	2961.03	2950.33	2982.11		292.9	3166.25	3147.71	3141.14	3146.66	3144.81	3139.39	3162.15
292.85	4304.17	4355.53	4355.53	4350.77		292.85	4464.17	4432.28	4427.12	4432.28		292.55	3000.83	2957.9	2964.09	2961.29	2950.3	2982.69		292.85	3122.08	3147.81	3141.13	3146.76	3144.93	3139.38	3162.47
292.8	4383.33	4355.73	4355.73	4350.9		292.8	4427.5	4432.38	4427.15	4432.38		292.5	2906.67	2957.97	2964.29	2961.57	2950.27	2983.29		292.8	3132.5	3147.9	3141.11	3146.86	3145.05	3139.37	3162.81
292.75	4382.5	4355.92	4355.92	4351.03		292.75	4444.17	4432.48	4427.18	4432.48		292.45	2950	2958.03	2964.48	2961.86	2950.23	2983.9		292.75	3157.92	3148	3141.09	3146.95	3145.18	3139.36	3163.14
292.7	4430.83	4356.11	4356.11	4351.16		292.7	4362.5	4432.57	4427.21	4432.57		292.4	2980.83	2958.1	2964.67	2962.16	2950.19	2984.54		292.7	3127.5	3148.09	3141.06	3147.05	3145.31	3139.34	3163.48
292.65	4265.83	4356.3	4356.3	4351.3		292.65	4434.17	4432.67	4427.24	4432.67		292.35	3000	2958.16	2964.86	2962.48	2950.15	2985.2		292.65	3172.5	3148.18	3141.04	3147.14	3145.44	3139.32	3163.84
292.6	4367.5	4356.5	4356.5	4351.43		292.6	4449.17	4432.77	4427.27	4432.77		292.3	2977.5	2958.22	2965.06	2962.81	2950.11	2985.88		292.6	3123.33	3148.28	3141.01	3147.25	3145.59	3139.31	3164.2
292.55	4327.5	4356.7	4356.7	4351.56		292.55	4492.5	4432.88	4427.31	4432.88		292.25	3025	2958.29	2965.27	2963.18	2950.07	2986.61		292.55	3174.58	3148.38	3140.99	3147.35	3145.74	3139.29	3164.58
292.5	4340.83	4356.89	4356.89	4351.69		292.5	4534.17	4432.98	4427.34	4432.98		292.2	2889.17	2958.36	2965.49	2963.56	2950.03	2987.36		292.5	3156.25	3148.48	3140.97	3147.46	3145.9	3139.28	3164.97
292.45	4425.83	4357.09	4357.09	4351.82		292.45	4363.33	4433.09	4427.37	4433.09		292.15	2958.33	2958.42	2965.7	2963.97	2949.98	2988.14		292.45	3135.42	3148.59	3140.95	3147.57	3146.07	3139.27	3165.38
292.4	4324.17	4357.29	4357.29	4351.95		292.4	4538.33	4433.19	4427.4	4433.19		292.1	3052.5	2958.48	2965.92	2964.4	2949.92	2988.95		292.4	3106.25	3148.7	3140.93	3147.69	3146.25	3139.25	3165.81
292.35	4303.33	4357.5	4357.5	4352.09		292.35	4417.5	4433.3	4427.43	4433.3		292.05	2970	2958.55	2966.14	2964.86	2949.87	2989.82		292.35	3091.25	3148.82	3140.91	3147.81	3146.45	3139.25	3166.25
292.3	4356.67	4357.7	4357.7	4352.22		292.3	4590	4433.41	4427.47	4433.41		292	3086.67	2958.61	2966.37	2965.37	2949.81	2990.72		292.3	3155.83	3148.91	3140.87	3147.91	3146.63	3139.21	3166.69
292.25	4398.33	4357.9	4357.9	4352.35		292.25	4370.83	4433.52	4427.5	4433.52		291.95	2993.33	2958.68	2966.6	2965.92	2949.76	2991.69		292.25	3136.67	3149.01	3140.84	3148.02	3146.83	3139.18	3167.14
292.2	4314.17	4358.11	4358.11	4352.48		292.2	4463.33	4433.63	4427.53	4433.63		291.9	2960	2958.75	2966.84	2966.52	2949.7	2992.71		292.2	3153.33	3149.11	3140.79	3148.12	3147.03	3139.15	3167.61
292.15	4308.33	4358.32	4358.32	4352.61		292.15	4511.67	4433.75	4427.56	4433.75		291.85	2980.83	2958.81	2967.08	2967.17	2949.63	2993.8		292.15	3135	3149.2	3140.75	3148.23	3147.25	3139.11	3168.1
292.1	4340.83	4358.53	4358.53	4352.74		292.1	4519.17	4433.86	4427.59	4433.86		291.8	2927.5	2958.87	2967.33	2967.88	2949.56	2994.95		292.1	3156.67	3149.3	3140.7	3148.34	3147.48	3139.07	3168.62
292.05	4370	4358.74	4358.74	4352.88		292.05	4571.67	4433.98	4427.63	4433.98		291.75	3005	2958.94	2967.58	2968.67	2949.5	2996.2		292.05	3153.33	3149.41	3140.66	3148.45	3147.74	3139.03	3169.16
292	4409.17	4358.95	4358.95	4353.01		292	4534.17	4434.1	4427.66	4434.1		291.7	3017.5	2959.01	2967.84	2969.55	2949.43	2997.54		292	3162.5	3149.5	3140.6	3148.56	3148.01	3138.99	3169.72
291.95	4351.67	4359.16	4359.16	4353.14		291.95	4467.5	4434.22	4427.69	4434.22		291.65	3050	2959.08	2968.11	2970.52	2949.36	2999		291.95	3161.25	3149.6	3140.55	3148.67	3148.31	3138.94	3170.31
291.9	4385.83	4359.38	4359.38	4353.27		291.9	4507.5	4434.34	4427.72	4434.34		291.6	2952.5	2959.14	2968.38	2971.6	2949.28	3000.56		291.9	3097.92	3149.7	3140.49	3148.79	3148.63	3138.89	3170.94
291.85	4384.17	4359.6	4359.6	4353.4		291.85	4416.67	4434.47	4427.75	4434.47		291.55	2995.83	2959.2	2968.66	2972.79	2949.19	3002.26		291.85	3112.08	3149.8	3140.43	3148.9	3148.97	3138.84	3171.59
291.8	4381.67	4359.82	4359.82	4353.53		291.8	4365.83	4434.59	4427.79	4434.59		291.5	2988.33	2959.27	2968.94	2974.13	2949.11	3004.12		291.8	3124.58	3149.9	3140.36	3149.01	3149.35	3138.78	3172.29
291.75	4300.83	4360.04	4360.04	4353.66		291.75	4597.5	4434.72	4427.82	4434.72		291.45	3013.33	2959.33	2969.23	2975.63	2949.02	3006.15		291.75	3198.33	3149.98	3140.28	3149.11	3149.75	3138.7	3173.02
291.7	4405	4360.26	4360.26	4353.8		291.7	4439.17	4434.85	4427.85	4434.85		291.4	3056.67	2959.39	2969.53	2977.31	2948.93	3008.38		291.7	3146.67	3150.07	3140.2	3149.21	3150.2	3138.63	3173.8
291.65	4347.5	4360.49	4360.49	4353.93		291.65	4457.5	4434.99	4427.88	4434.99		291.35	3073.33	2959.46	2969.84	2979.19	2948.83	3010.83		291.65	3154.58	3150.16	3140.12	3149.32	3150.69	3138.55	3174.64
291.6	4293.33	4360.71	4360.71	4354.06		291.6	4372.5	4435.12	4427.91	4435.12		291.3	2940.83	2959.52	2970.15	2981.3	2948.73	3013.51		291.6	3159.17	3150.24	3140.02	3149.42	3151.24	3138.46	3175.53
291.55	4419.17	4360.94	4360.94	4354.19		291.55	4452.5	4435.26	4427.94	4435.26		291.25	3020.83	2959.57	2970.46	2983.66	2948.61	3016.46		291.55	3220	3150.33	3139.93	3149.52	3151.84	3138.37	3176.5
291.5	4505	4361.17	4361.17	4354.32		291.5	4422.5	4435.4	4427.98	4435.4		291.2	3021.67	2959.62	2970.78	2986.29	2948.49	3019.7		291.5	3171.67	3150.41	3139.83	3149.63	3152.52	3138.28	3177.54
291.45	4404.17	4361.41	4361.41	4354.45		291.45	4409.17	4435.54	4428.01	4435.54		291.15	3109.17	2959.67	2971.11	2989.24	2948.37	3023.28		291.45	3178.75	3150.49	3139.72	3149.73	3153.27	3138.18	3178.67
291.4	4311.67	4361.64	4361.64	4354.59		291.4	4415.83	4435.69	4428.04	4435.69		291.1	3041.67	2959.72	2971.45	2992.54	2948.24	3027.23		291.4	3228.33	3150.57	3139.61	3149.84	3154.1	3138.08	3179.89
291.35	4369.17	4361.88	4361.88	4354.72		291.35	4449.17	4435.83	4428.07	4435.83		291.05	3045	2959.77	2971.79	2996.23	2948.11	3031.57		291.35	3170	3150.65	3139.49	3149.95	3155.03	3137.97	3181.22
291.3	4446.67	4362.12	4362.12	4354.85		291.3	4460.83	4435.98	4428.1	4435.98		291	3099.17	2959.82	2972.15	3000.32	2947.97	3036.35		291.3	3227.08	3150.73	3139.37	3150.05	3156.07	3137.85	3182.67
291.25	4283.33	4362.36	4362.36	4354.98		291.25	4438.33	4436.13	4428.14	4436.13		290.95	3063.33	2959.87	2972.52	3004.87	2947.82	3041.61		291.25	3175.83	3150.81	3139.24	3150.15	3157.22	3137.73	3184.24
291.2	4392.5	4362.61	4362.61	4355.11		291.2	4497.5	4436.29	4428.17	4436.29		290.9	3105.83	2959.91	2972.89	3009.91	2947.67	3047.37		291.2	3193.75	3150.88	3139.11	3150.26	3158.5	3137.6	3185.95
291.15	4361.67	4362.86	4362.86	4355.24		291.15	4444.17	4436.45	4428.2	4436.45		290.85	3086.67	2959.95	2973.27	3015.48	2947.51	3053.68		291.15	3262.5	3150.96	3138.97	3150.37	3159.94	3137.47	3187.83
291.1	4410	4363.11	4363.11	4355.37		291.1	4455	4436.61	4428.23	4436.61		290.8	3212.5	2959.99	2973.67	3021.61	2947.34	3060.58		291.1	3158.75	3151.04	3138.84	3150.49	3161.53	3137.34	3189.87
291.05	4474.17	4363.36	4363.36	4355.51		291.05	4455	4436.77	4428.26	4436.77		290.75	3055.83	2960.04	2974.08	3028.35	2947.18	3068.12		291.05	3214.58	3151.13	3138.7	3150.61	3163.3	3137.21	3192.11
291	4350.83	4363.62	4363.62	4355.64		291	4513.33	4436.94	4428.3	4436.94		290.7	3032.5	2960.07	2974.5	3035.73	2946.99	3076.31		291	3208.75	3151.22	3138.56	3150.74	3165.27	3137.07	3194.55
290.95	4406.67	4363.88	4363.88	4355.77		290.95	4428.33	4437.11	4428.33	4437.11		290.65	3075	2960.11	2974.93	3043.77	2946.81	3085.2		290.95	3205.83	3151.31	3138.41	3150.87	3167.43	3136.94	3197.21
290.9	4328.33	4364.14	4364.14	4355.9		290.9	4387.5	4437.28	4428.36	4437.28		290.6	3148.33	2960.14	2975.37	3052.52	2946.61	3094.82		290.9	3225.83	3151.4	3138.26	3151	3169.83	3136.8	3200.11
290.85	4460	4364.41	4364.41	4356.03		290.85	4480.83	4437.46	4428.39	4437.46		290.55	3120.83	2960.17	2975.84	3062	2946.41	3105.19		290.85	3197.92	3151.49	3138.11	3151.14	3172.46	3136.65	3203.26
290.8	4342.5	4364.68	4364.68	4356.16		290.8	4484.17	4437.64	4428.42	4437.64		290.5	3066.67	2960.21	2976.32	3072.22	2946.2	3116.35		290.8	3170.42	3151.59	3137.95	3151.29	3175.35	3136.5	3206.68
290.75	4376.67	4364.95	4364.95	4356.3		290.75	4525	4437.83	4428.46	4437.83		290.45	3190	2960.24	2976.82	3083.21	2945.98	3128.3		290.75	3195	3151.68	3137.79	3151.43	3178.5	3136.34	3210.38
290.7	4306.67	4365.23	4365.23	4356.43		290.7	4495.83	4438.02	4428.49	4438.02		290.4	3109.17	2960.26	2977.33	3094.97	2945.76	3141.06		290.7	3172.08	3151.77	3137.62	3151.58	3181.94	3136.17	3214.39
290.65	4417.5	4365.51	4365.51	4356.56		290.65	4585.83	4438.21	4428.52	4438.21		290.35	3159.17	2960.29	2977.87	3107.51	2945.52	3154.63		290.65	3204.58	3151.86	3137.44	3151.73	3185.68	3136	3218.71
290.6	4490.83	4365.79	4365.79	4356.69		290.6	4445	4438.4	4428.55	4438.4		290.3	3158.33	2960.31	2978.43	3120.82	2945.28	3169		290.6	3147.92	3151.95	3137.25	3151.88	3189.72	3135.82	3223.35
290.55	4341.67	4366.08	4366.08	4356.82		290.55	4460	4438.6	4428.58	4438.6		290.25	3147.5	2960.33	2979	3134.87	2945.02	3184.16		290.55	3218.33	3152.05	3137.06	3152.04	3194.1	3135.63	3228.35
290.5	4379.17	4366.37	4366.37	4356.95		290.5	4427.5	4438.81	4428.61	4438.81		290.2	3170.83	2960.34	2979.6	3149.64	2944.75	3200.09		290.5	3257.5	3152.13	3136.85	3152.2	3198.81	3135.43	3233.7
290.45	4490	4366.67	4366.67	4357.09		290.45	4519.17	4439.02	4428.65	4439.02		290.15	3180.83	2960.34	2980.23	3165.1	2944.46	3216.75		290.45	3171.25	3152.21	3136.64	3152.36	3203.87	3135.22	3239.41
290.4	4363.33	4366.97	4366.97	4357.22		290.4	4448.33	4439.23	4428.68	4439.23		290.1	3156.67	2960.33	2980.87	3181.18	2944.15	3234.09		290.4	3253.33	3152.29	3136.41	3152.52	3209.27	3135	3245.49
290.35	4450	4367.27	4367.27	4357.35		290.35	4512.5	4439.45	4428.71	4439.45		290.05	3237.5	2960.3	2981.54	3197.85	2943.82	3252.06		290.35	3292.08	3152.37	3136.17	3152.69	3215.03	3134.77	3251.96
290.3	4509.17	4367.58	4367.58	4357.48		290.3	4521.67	4439.67	4428.74	4439.67		290	3180	2960.27	2982.24	3215.02	2943.47	3270.6		290.3	3270	3152.46	3135.93	3152.87	3221.16	3134.54	3258.81
290.25	4420.83	4367.9	4367.9	4357.61		290.25	4400	4439.9	4428.77	4439.9		289.95	3291.67	2960.24	2982.99	3232.62	2943.11	3289.63		290.25	3257.08	3152.53	3135.68	3153.05	3227.63	3134.29	3266.03
290.2	4435.83	4368.22	4368.22	4357.74		290.2	4455.83	4440.14	4428.81	4440.14		289.9	3194.17	2960.2	2983.78	3250.55	2942.74	3309.06		290.2	3303.75	3152.6	3135.41	3153.24	3234.46	3134.02	3273.63
290.15	4345.83	4368.54	4368.54	4357.87		290.15	4419.17	4440.38	4428.84	4440.38		289.85	3290	2960.15	2984.63	3268.7	2942.35	3328.79		290.15	3340.42	3152.68	3135.13	3153.43	3241.62	3133.75	3281.61
290.1	4426.67	4368.87	4368.87	4358.01		290.1	4548.33	4440.62	4428.87	4440.62		289.8	3397.5	2960.09	2985.52	3286.94	2941.93	3348.69		290.1	3231.67	3152.75	3134.85	3153.64	3249.12	3133.47	3289.94
290.05	4360.83	4369.21	4369.21	4358.14		290.05	4495	4440.87	4428.9	4440.87		289.75	3462.5	2960.03	2986.49	3305.13	2941.5	3368.65		290.05	3357.5	3152.81	3134.54	3153.86	3256.93	3133.17	3298.61
290	4361.67	4369.55	4369.55	4358.27		290	4406.67	4441.13	4428.93	4441.13		289.7	3322.5	2959.95	2987.53	3323.14	2941.05	3388.52		290	3342.08	3152.87	3134.22	3154.08	3265.01	3132.86	3307.61
289.95	4397.5	4369.89	4369.89	4358.4		289.95	4500	4441.39	4428.97	4441.39		289.65	3519.17	2959.87	2988.66	3340.8	2940.59	3408.16		289.95	3351.25	3152.92	3133.88	3154.31	3273.36	3132.53	3316.9
289.9	4545	4370.25	4370.25	4358.53		289.9	4509.17	4441.66	4429	4441.66		289.6	3429.17	2959.79	2989.89	3357.92	2940.1	3427.39		289.9	3261.25	3152.97	3133.53	3154.56	3281.94	3132.18	3326.46
289.85	4259.17	4370.61	4370.61	4358.66		289.85	4444.17	4441.94	4429.03	4441.94		289.55	3425	2959.7	2991.23	3374.33	2939.6	3446.06		289.85	3318.75	3153.02	3133.17	3154.82	3290.71	3131.82	3336.25
289.8	4442.5	4370.97	4370.97	4358.8		289.8	4390	4442.22	4429.06	4442.22		289.5	3367.5	2959.6	2992.7	3389.82	2939.07	3463.98		289.8	3362.92	3153.06	3132.78	3155.11	3299.63	3131.44	3346.25
289.75	4499.17	4371.34	4371.34	4358.93		289.75	4507.5	4442.52	4429.09	4442.52		289.45	3413.33	2959.5	2994.33	3404.21	2938.54	3480.97		289.75	3344.17	3153.1	3132.39	3155.42	3308.66	3131.05	3356.41
289.7	4412.5	4371.72	4371.72	4359.06		289.7	4500.83	4442.82	4429.13	4442.82		289.4	3506.67	2959.39	2996.12	3417.29	2937.98	3496.85		289.7	3284.17	3153.15	3131.98	3155.76	3317.75	3130.65	3366.68
289.65	4392.5	4372.11	4372.11	4359.19		289.65	4414.17	4443.12	4429.16	4443.12		289.35	3523.33	2959.29	2998.11	3428.85	2937.4	3511.44		289.65	3301.67	3153.19	3131.56	3156.14	3326.83	3130.23	3377.01
289.6	4371.67	4372.51	4372.51	4359.32		289.6	4506.67	4443.44	4429.19	4443.44		289.3	3465.83	2959.17	3000.31	3438.7	2936.81	3524.57		289.6	3387.5	3153.22	3131.12	3156.55	3335.85	3129.8	3387.34
289.55	4415.83	4372.91	4372.91	4359.45		289.55	4467.5	4443.76	4429.22	4443.76		289.25	3458.33	2959.05	3002.77	3446.67	2936.19	3536.11		289.55	3380.42	3153.26	3130.67	3157.02	3344.73	3129.35	3397.62
289.5	4403.33	4373.32	4373.32	4359.59		289.5	4405	4444.1	4429.25	4444.1		289.2	3554.17	2958.95	3005.51	3452.61	2935.57	3545.94		289.5	3415	3153.3	3130.2	3157.53	3353.4	3128.89	3407.77
289.45	4338.33	4373.74	4373.74	4359.72		289.45	4619.17	4444.44	4429.28	4444.44		289.15	3497.5	2958.85	3008.59	3456.41	2934.94	3553.97		289.45	3399.17	3153.34	3129.72	3158.11	3361.8	3128.41	3417.73
289.4	4406.67	4374.17	4374.17	4359.85		289.4	4505.83	4444.79	4429.32	4444.79		289.1	3580	2958.76	3012.02	3457.97	2934.29	3560.17		289.4	3388.33	3153.38	3129.21	3158.75	3369.82	3127.92	3427.42
289.35	4459.17	4374.61	4374.61	4359.98		289.35	4471.67	4445.15	4429.35	4445.15		289.05	3488.33	2958.68	3015.88	3457.26	2933.65	3564.53		289.35	3412.5	3153.43	3128.7	3159.47	3377.4	3127.41	3436.77
289.3	4420.83	4375.06	4375.06	4360.11		289.3	4683.33	4445.53	4429.38	4445.53		289	3532.5	2958.61	3020.18	3454.28	2932.99	3567.1		289.3	3441.25	3153.47	3128.17	3160.27	3384.44	3126.89	3445.7
289.25	4459.17	4375.52	4375.52	4360.24		289.25	4635	4445.91	4429.41	4445.91		288.95	3520.83	2958.57	3025.01	3449.07	2932.33	3567.99		289.25	3441.25	3153.52	3127.63	3161.18	3390.85	3126.34	3454.14
289.2	4472.5	4375.99	4375.99	4360.37		289.2	4593.33	4446.31	4429.44	4446.31		288.9	3640.83	2958.53	3030.4	3441.72	2931.66	3567.34		289.2	3438.75	3153.57	3127.07	3162.19	3396.55	3125.79	3462.01
289.15	4480	4376.47	4376.47	4360.51		289.15	4521.67	4446.72	4429.48	4446.72		288.85	3633.33	2958.5	3036.41	3432.36	2930.98	3565.32		289.15	3508.75	3153.63	3126.5	3163.34	3401.45	3125.22	3469.25
289.1	4403.33	4376.97	4376.97	4360.64		289.1	4547.5	4447.14	4429.51	4447.14		288.8	3600.83	2958.51	3043.13	3421.13	2930.3	3562.17		289.1	3459.17	3153.7	3125.91	3164.62	3405.48	3124.64	3475.79
289.05	4410.83	4377.47	4377.47	4360.77		289.05	4590.83	4447.57	4429.54	4447.57		288.75	3555.83	2958.53	3050.6	3408.23	2929.62	3558.13		289.05	3470.83	3153.77	3125.3	3166.05	3408.57	3124.04	3481.57
289	4362.5	4377.99	4377.99	4360.9		289	4686.67	4448.02	4429.57	4448.02		288.7	3590.83	2958.58	3058.92	3393.84	2928.94	3553.47		289	3469.58	3153.85	3124.68	3167.66	3410.65	3123.42	3486.58
288.95	4524.17	4378.52	4378.52	4361.03		288.95	4670	4448.48	4429.6	4448.48		288.65	3559.17	2958.66	3068.14	3378.16	2928.25	3548.45		288.95	3590.42	3153.94	3124.05	3169.47	3411.69	3122.79	3490.77
288.9	4543.33	4379.07	4379.07	4361.16		288.9	4861.67	4448.96	4429.64	4448.96		288.6	3599.17	2958.77	3078.35	3361.4	2927.57	3543.38		288.9	3448.33	3154.05	3123.4	3171.49	3411.67	3122.16	3494.15
288.85	4364.17	4379.63	4379.63	4361.3		288.85	4571.67	4449.45	4429.67	4449.45		288.55	3631.67	2958.91	3089.64	3343.77	2926.89	3538.54		288.85	3507.5	3154.17	3122.75	3173.76	3410.58	3121.51	3496.74
288.8	4452.5	4380.21	4380.21	4361.43		288.8	4642.5	4449.96	4429.7	4449.96		288.5	3389.17	2959.08	3102.08	3325.45	2926.21	3534.19		288.8	3504.58	3154.32	3122.1	3176.3	3408.42	3120.86	3498.56
288.75	4502.5	4380.8	4380.8	4361.56		288.75	4697.5	4450.48	4429.73	4450.48		288.45	3602.5	2959.29	3115.76	3306.62	2925.52	3530.62		288.75	3514.17	3154.49	3121.43	3179.12	3405.21	3120.19	3499.66
288.7	4376.67	4381.41	4381.41	4361.69		288.7	4663.33	4451.03	4429.76	4451.03		288.4	3586.67	2959.53	3130.75	3287.47	2924.84	3528.07		288.7	3489.58	3154.68	3120.75	3182.26	3401.01	3119.52	3500.12
288.65	4499.17	4382.04	4382.04	4361.82		288.65	4688.33	4451.59	4429.79	4451.59		288.35	3475.83	2959.8	3147.15	3268.15	2924.15	3526.8		288.65	3460	3154.9	3120.08	3185.75	3395.87	3118.86	3500.03
288.6	4560.83	4382.68	4382.68	4361.95		288.6	4525	4452.17	4429.83	4452.17		288.3	3510.83	2960.12	3165.03	3248.81	2923.47	3527.03		288.6	3558.75	3155.16	3119.4	3189.62	3389.85	3118.18	3499.49
288.55	4440	4383.35	4383.35	4362.08		288.55	4505	4452.78	4429.86	4452.78		288.25	3520	2960.47	3184.48	3229.59	2922.77	3529		288.55	3543.33	3155.45	3118.72	3193.91	3383.04	3117.51	3498.59
288.5	4467.5	4384.03	4384.03	4362.22		288.5	4840.83	4453.4	4429.89	4453.4		288.2	3518.33	2960.87	3205.57	3210.62	2922.09	3532.89		288.5	3501.67	3155.77	3118.04	3198.62	3375.51	3116.83	3497.46
288.45	4505.83	4384.74	4384.74	4362.35		288.45	4472.5	4454.05	4429.92	4454.05		288.15	3461.67	2961.32	3228.36	3191.99	2921.39	3538.88		288.45	3527.5	3156.13	3117.35	3203.81	3367.36	3116.15	3496.21
288.4	4525	4385.47	4385.47	4362.48		288.4	4618.33	4454.73	4429.95	4454.73		288.1	3457.5	2961.81	3252.92	3173.79	2920.69	3547.13		288.4	3474.17	3156.53	3116.67	3209.51	3358.67	3115.47	3494.98
288.35	4442.5	4386.23	4386.23	4362.61		288.35	4570.83	4455.42	4429.99	4455.42		288.05	3545	2962.34	3279.29	3156.12	2919.98	3557.78		288.35	3491.25	3156.98	3115.98	3215.75	3349.53	3114.79	3493.88
288.3	4573.33	4387.01	4387.01	4362.74		288.3	4720.83	4456.15	4430.02	4456.15		288	3500.83	2962.92	3307.52	3139.04	2919.27	3570.94		288.3	3512.08	3157.48	3115.3	3222.56	3340.04	3114.11	3493.04
288.25	4466.67	4387.81	4387.81	4362.87		288.25	4587.5	4456.9	4430.05	4456.9		287.95	3565	2963.55	3337.63	3122.6	2918.53	3586.71		288.25	3507.08	3158.02	3114.62	3229.97	3330.26	3113.43	3492.57
288.2	4581.67	4388.65	4388.65	4363.01		288.2	4618.33	4457.69	4430.08	4457.69		287.9	3570	2964.21	3369.64	3106.83	2917.78	3605.13		288.2	3406.67	3158.61	3113.93	3238.02	3320.27	3112.75	3492.58
288.15	4460	4389.51	4389.51	4363.14		288.15	4510	4458.5	4430.11	4458.5		287.85	3640	2964.93	3403.55	3091.79	2917.01	3626.26		288.15	3482.5	3159.26	3113.25	3246.73	3310.15	3112.07	3493.18
288.1	4424.17	4390.41	4390.41	4363.27		288.1	4614.17	4459.36	4430.15	4459.36		287.8	3675.83	2965.7	3439.36	3077.5	2916.22	3650.12		288.1	3502.92	3159.96	3112.56	3256.14	3299.97	3111.38	3494.47
288.05	4695.83	4391.34	4391.34	4363.4		288.05	4586.67	4460.24	4430.18	4460.24		287.75	3526.67	2966.52	3477.01	3063.95	2915.4	3676.68		288.05	3525	3160.72	3111.86	3266.26	3289.78	3110.69	3496.55
288	4526.67	4392.31	4392.31	4363.53		288	4616.67	4461.17	4430.21	4461.17		287.7	3633.33	2967.4	3516.47	3051.17	2914.56	3705.91		288	3473.75	3161.53	3111.16	3277.13	3279.66	3110	3499.49
287.95	4375.83	4393.31	4393.31	4363.66		287.95	4604.17	4462.13	4430.24	4462.13		287.65	3719.17	2968.34	3557.65	3039.13	2913.69	3737.74		287.95	3483.33	3162.42	3110.46	3288.77	3269.64	3109.3	3503.39
287.9	4417.5	4394.35	4394.35	4363.8		287.9	4504.17	4463.14	4430.27	4463.14		287.6	3772.5	2969.32	3600.46	3027.83	2912.78	3772.05		287.9	3505.42	3163.37	3109.75	3301.19	3259.77	3108.59	3508.3
287.85	4488.33	4395.44	4395.44	4363.93		287.85	4490.83	4464.2	4430.31	4464.2		287.55	3719.17	2970.37	3644.78	3017.24	2911.83	3808.73		287.85	3412.08	3164.38	3109.03	3314.41	3250.1	3107.88	3514.29
287.8	4421.67	4396.58	4396.58	4364.06		287.8	4538.33	4465.31	4430.34	4465.31		287.5	3859.17	2971.47	3690.47	3007.33	2910.83	3847.62		287.8	3505.42	3165.47	3108.3	3328.44	3240.65	3107.15	3521.4
287.75	4546.67	4397.76	4397.76	4364.19		287.75	4643.33	4466.48	4430.37	4466.48		287.45	3879.17	2972.64	3737.35	2998.09	2909.78	3888.52		287.75	3555	3166.63	3107.55	3343.28	3231.46	3106.41	3529.69
287.7	4440.83	4399	4399	4364.32		287.7	4637.5	4467.71	4430.4	4467.71		287.4	3915	2973.89	3785.25	2989.47	2908.68	3931.24		287.7	3494.17	3167.87	3106.79	3358.94	3222.55	3105.66	3539.19
287.65	4393.33	4400.3	4400.3	4364.45		287.65	4590	4469	4430.43	4469		287.35	3862.5	2975.21	3833.95	2981.45	2907.54	3975.54		287.65	3507.92	3169.2	3106.02	3375.4	3213.95	3104.89	3549.91
287.6	4380	4401.67	4401.67	4364.58		287.6	4570	4470.38	4430.46	4470.38		287.3	3965	2976.63	3883.21	2973.98	2906.34	4021.15		287.6	3548.75	3170.6	3105.22	3392.66	3205.67	3104.09	3561.87
287.55	4486.67	4403.1	4403.1	4364.72		287.55	4515.83	4471.83	4430.5	4471.83		287.25	4041.67	2978.15	3932.78	2967.04	2905.09	4067.78		287.55	3561.67	3172.1	3104.41	3410.68	3197.71	3103.28	3575.07
287.5	4491.67	4404.62	4404.62	4364.85		287.5	4600	4473.38	4430.53	4473.38		287.2	4072.5	2979.8	3982.34	2960.59	2903.8	4115.12		287.5	3567.5	3173.71	3103.56	3429.46	3190.09	3102.44	3589.5
287.45	4398.33	4406.23	4406.23	4364.98		287.45	4527.5	4475.05	4430.56	4475.05		287.15	4287.5	2981.56	4031.59	2954.57	2902.46	4162.8		287.45	3597.08	3175.41	3102.7	3448.96	3182.81	3101.58	3605.14
287.4	4432.5	4407.94	4407.94	4365.11		287.4	4628.33	4476.83	4430.59	4476.83		287.1	4266.67	2983.48	4080.17	2948.96	2901.06	4210.49		287.4	3610.83	3177.22	3101.79	3469.12	3175.86	3100.68	3621.96
287.35	4504.17	4409.77	4409.77	4365.24		287.35	4605.83	4478.75	4430.62	4478.75		287.05	4328.33	2985.58	4127.74	2943.74	2899.63	4257.79		287.35	3666.67	3179.16	3100.86	3489.91	3169.25	3099.75	3639.94
287.3	4496.67	4411.73	4411.73	4365.37		287.3	4555.83	4480.84	4430.66	4480.84		287	4529.17	2987.87	4173.89	2938.86	2898.16	4304.31		287.3	3596.67	3181.24	3099.89	3511.27	3162.97	3098.79	3659.01
287.25	4571.67	4413.85	4413.85	4365.51		287.25	4698.33	4483.12	4430.69	4483.12		286.95	4381.67	2990.39	4218.2	2934.28	2896.63	4349.6		287.25	3652.92	3183.47	3098.89	3533.12	3157	3097.78	3679.12
287.2	4365	4416.14	4416.14	4365.64		287.2	4625	4485.61	4430.72	4485.61		286.9	4535.83	2993.18	4260.25	2929.98	2895.07	4393.26		287.2	3671.25	3185.87	3097.85	3555.41	3151.35	3096.75	3700.22
287.15	4490	4418.64	4418.64	4365.77		287.15	4595.83	4488.36	4430.75	4488.36		286.85	4578.33	2996.29	4299.6	2925.93	2893.48	4434.85		287.15	3732.92	3188.46	3096.77	3578.04	3145.99	3095.68	3722.23
287.1	4390	4421.39	4421.39	4365.9		287.1	4492.5	4491.4	4430.78	4491.4		286.8	4494.17	2999.76	4335.79	2922.11	2891.85	4473.95		287.1	3712.08	3191.28	3095.66	3600.92	3140.92	3094.57	3745.08
287.05	4478.33	4424.42	4424.42	4366.03		287.05	4595.83	4494.79	4430.82	4494.79		286.75	4526.67	3003.67	4368.39	2918.47	2890.19	4510.16		287.05	3768.33	3194.36	3094.5	3623.96	3136.12	3093.42	3768.69
287	4437.5	4427.78	4427.78	4366.16		287	4696.67	4498.59	4430.85	4498.59		286.7	4638.33	3008.11	4396.97	2915.01	2888.48	4543.12		287	3853.33	3197.74	3093.31	3647.03	3131.57	3092.23	3792.98
286.95	4545	4431.54	4431.54	4366.29		286.95	4747.5	4502.85	4430.88	4502.85		286.65	4528.33	3013.21	4421.12	2911.7	2886.75	4572.52		286.95	3920.83	3201.48	3092.07	3670.03	3127.26	3090.99	3817.87
286.9	4538.33	4435.76	4435.76	4366.43		286.9	4510.83	4507.66	4430.91	4507.66		286.6	4447.5	3019.11	4440.49	2908.53	2885	4598.13		286.9	3816.67	3205.66	3090.79	3692.82	3123.16	3089.71	3843.29
286.85	4504.17	4440.52	4440.52	4366.56		286.85	4701.67	4513.11	4430.94	4513.11		286.55	4576.67	3026.02	4454.78	2905.48	2883.23	4619.82		286.85	3870.42	3210.35	3089.46	3715.26	3119.27	3088.39	3869.16
286.8	4465	4445.92	4445.92	4366.69		286.8	4685	4519.3	4430.98	4519.3		286.5	4627.5	3034.16	4463.74	2902.54	2881.44	4637.56		286.8	3897.5	3215.66	3088.09	3737.2	3115.56	3087.03	3895.44
286.75	4494.17	4452.05	4452.05	4366.82		286.75	4655.83	4526.33	4431.01	4526.33		286.45	4540.83	3043.85	4467.2	2899.7	2879.63	4651.48		286.75	3914.58	3221.73	3086.68	3758.51	3112.03	3085.62	3922.09
286.7	4498.33	4459.06	4459.06	4366.95		286.7	4734.17	4534.34	4431.04	4534.34		286.4	4496.67	3055.45	4465.08	2896.94	2877.81	4661.85		286.7	3992.92	3228.73	3085.22	3779	3108.64	3084.16	3949.1
286.65	4545.83	4467.06	4467.06	4367.08		286.65	4690	4543.46	4431.07	4543.46		286.35	4570	3069.43	4457.38	2894.23	2875.96	4669.12		286.65	3965.42	3236.86	3083.72	3798.51	3105.38	3082.66	3976.48
286.6	4633.33	4476.21	4476.21	4367.22		286.6	4859.17	4553.85	4431.1	4553.85		286.3	4632.5	3086.35	4444.2	2891.59	2874.09	4673.95		286.6	3980	3246.35	3082.15	3816.86	3102.24	3081.1	4004.29
286.55	4575.83	4486.68	4486.68	4367.35		286.55	4600	4565.67	4431.13	4565.67		286.25	4630	3106.89	4425.71	2888.99	2872.21	4677.17		286.55	4028.33	3257.5	3080.54	3833.88	3099.2	3079.49	4032.64
286.5	4461.67	4498.66	4498.66	4367.48		286.5	4821.67	4579.1	4431.17	4579.1		286.2	4505	3131.84	4402.14	2886.41	2870.28	4679.83		286.5	4102.08	3270.66	3078.87	3849.39	3096.23	3077.82	4061.68
286.45	4509.17	4512.34	4512.34	4367.61		286.45	4728.33	4594.33	4431.2	4594.33		286.15	4486.67	3162.14	4373.82	2883.85	2868.33	4683.16		286.45	4048.33	3286.26	3077.14	3863.22	3093.34	3076.1	4091.65
286.4	4610.83	4527.95	4527.95	4367.74		286.4	4720.83	4611.56	4431.23	4611.56		286.1	4637.5	3198.86	4341.12	2881.31	2866.34	4688.61		286.4	4123.33	3304.77	3075.35	3875.2	3090.5	3074.31	4122.87
286.35	4687.5	4545.7	4545.7	4367.87		286.35	4700.83	4630.99	4431.26	4630.99		286.05	4582.5	3243.21	4304.43	2878.77	2864.32	4697.77		286.35	4169.58	3326.75	3073.49	3885.17	3087.69	3072.46	4155.71
286.3	4486.67	4565.83	4565.83	4368.01		286.3	4831.67	4652.84	4431.29	4652.84		286	4638.33	3296.48	4264.17	2876.2	2862.24	4712.38		286.3	4144.17	3352.82	3071.57	3892.99	3084.9	3070.54	4190.67
286.25	4614.17	4588.58	4588.58	4368.14		286.25	4702.5	4677.31	4431.33	4677.31		285.95	4769.17	3360.1	4220.79	2873.61	2860.1	4734.3		286.25	4173.33	3383.71	3069.56	3898.55	3082.12	3068.54	4228.33
286.2	4792.5	4614.19	4614.19	4368.27		286.2	4740.83	4704.6	4431.36	4704.6		285.9	4902.5	3435.55	4174.72	2870.98	2857.89	4765.46		286.2	4202.08	3420.19	3067.46	3901.72	3079.32	3066.44	4269.36
286.15	4640.83	4642.9	4642.9	4368.4		286.15	4943.33	4734.92	4431.39	4734.92		285.85	4873.33	3524.32	4126.4	2868.3	2855.62	4807.79		286.15	4331.67	3463.11	3065.27	3902.44	3076.49	3064.25	4314.55
286.1	4662.5	4674.93	4674.93	4368.53		286.1	4883.33	4768.43	4431.42	4768.43		285.8	4865	3627.86	4076.25	2865.56	2853.25	4863.17		286.1	4394.58	3513.38	3062.98	3900.67	3073.62	3061.97	4364.76
286.05	4760.83	4710.48	4710.48	4368.66		286.05	4757.5	4805.29	4431.45	4805.29		285.75	5164.17	3747.5	4024.68	2862.74	2850.8	4933.33		286.05	4372.92	3571.95	3060.58	3896.39	3070.7	3059.57	4420.91
286	4779.17	4749.73	4749.73	4368.79		286	4920.83	4845.64	4431.49	4845.64		285.7	5170.83	3884.39	3972.06	2859.85	2848.24	5019.81		286	4453.33	3639.77	3058.06	3889.61	3067.69	3057.05	4483.99
285.95	4837.5	4792.83	4792.83	4368.93		285.95	4915.83	4889.57	4431.52	4889.57		285.65	5144.17	4039.36	3918.76	2856.86	2845.58	5123.83		285.95	4587.5	3717.8	3055.4	3880.37	3064.59	3054.39	4554.98
285.9	4758.33	4839.88	4839.88	4369.06		285.9	4987.5	4937.13	4431.55	4937.13		285.6	5302.5	4212.89	3865.11	2853.76	2842.79	5246.18		285.9	4699.17	3806.93	3052.59	3868.76	3061.39	3051.59	4634.89
285.85	4845	4890.93	4890.93	4369.19		285.85	4850.83	4988.33	4431.58	4988.33		285.55	5475.83	4404.95	3811.4	2850.54	2839.86	5387.17		285.85	4713.33	3908	3049.62	3854.85	3058.05	3048.63	4724.63
285.8	4995	4945.97	4945.97	4369.32		285.8	5094.17	5043.11	4431.61	5043.11		285.5	5710	4614.99	3757.93	2847.2	2836.8	5546.51		285.8	4789.17	4021.68	3046.49	3838.76	3054.57	3045.49	4825.02
285.75	4954.17	5004.92	5004.92	4369.45		285.75	4911.67	5101.37	4431.65	5101.37		285.45	5810.83	4841.76	3704.95	2843.72	2833.59	5723.24		285.75	5002.5	4148.52	3043.17	3820.64	3050.93	3042.18	4936.73
285.7	4980.83	5067.64	5067.64	4369.58		285.7	5070.83	5162.93	4431.68	5162.93		285.4	5967.5	5083.33	3652.7	2840.1	2830.24	5915.66		285.7	5058.33	4288.81	3039.65	3800.63	3047.12	3038.66	5060.22
285.65	5020.83	5133.88	5133.88	4369.72		285.65	5166.67	5227.54	4431.71	5227.54		285.35	6109.17	5336.99	3601.38	2836.35	2826.73	6121.26		285.65	5181.67	4442.57	3035.92	3778.88	3043.12	3034.94	5195.68
285.6	5087.5	5203.32	5203.32	4369.85		285.6	5165.83	5294.88	4431.74	5294.88		285.3	6396.67	5599.2	3551.19	2832.46	2823.08	6336.68		285.6	5339.17	4609.55	3031.97	3755.55	3038.91	3030.99	5343.01
285.55	5200	5275.56	5275.56	4369.98		285.55	5126.67	5364.55	4431.77	5364.55		285.25	6464.17	5865.55	3502.28	2828.43	2819.28	6557.7		285.55	5426.67	4789.08	3027.78	3730.8	3034.48	3026.8	5501.74
285.5	5319.17	5350.07	5350.07	4370.11		285.5	5319.17	5436.07	4431.8	5436.07		285.2	6780	6130.79	3454.79	2824.26	2815.34	6779.16		285.5	5730.42	4980.18	3023.35	3704.82	3029.83	3022.38	5671.04
285.45	5231.67	5426.25	5426.25	4370.24		285.45	5444.17	5508.85	4431.84	5508.85		285.15	6845.83	6388.78	3408.84	2819.98	2811.27	6995.07		285.45	5838.33	5181.38	3018.68	3677.75	3024.95	3017.71	5849.62
285.4	5439.17	5503.38	5503.38	4370.37		285.4	5420	5582.26	4431.87	5582.26		285.1	7080	6632.6	3364.55	2815.59	2807.08	7198.57		285.4	6024.58	5390.77	3013.76	3649.75	3019.82	3012.79	6035.73
285.35	5563.33	5580.64	5580.64	4370.51		285.35	5563.33	5655.54	4431.9	5655.54		285.05	7250	6854.65	3321.98	2811.09	2802.78	7382.14		285.35	6196.25	5605.99	3008.58	3620.99	3014.45	3007.62	6227.16
285.3	5511.67	5657.1	5657.1	4370.64		285.3	5690.83	5727.86	4431.93	5727.86		285	7445	7046.96	3281.18	2806.5	2798.38	7537.87		285.3	6413.33	5824.18	3003.16	3591.63	3008.86	3002.2	6421.21
285.25	5607.5	5731.75	5731.75	4370.77		285.25	5713.33	5798.32	4431.96	5798.32		284.95	7490.83	7201.68	3242.23	2801.84	2793.92	7657.93		285.25	6541.67	6041.99	2997.5	3561.79	3003.02	2996.55	6614.66
285.2	5622.5	5803.45	5803.45	4370.9		285.2	5885.83	5865.92	4432	5865.92		284.9	7599.17	7311.72	3205.16	2797.15	2789.4	7735.23		285.2	6752.08	6255.55	2991.61	3531.64	2996.97	2990.66	6803.79
285.15	5830.83	5871	5871	4371.03		285.15	5895	5929.61	4432.03	5929.61		284.85	7630.83	7371.51	3169.97	2792.43	2784.86	7764.2		285.15	6962.92	6460.57	2985.51	3501.31	2990.71	2984.56	6984.41
285.1	5919.17	5933.15	5933.15	4371.16		285.1	5918.33	5988.3	4432.06	5988.3		284.8	7696.67	7377.75	3136.69	2787.73	2780.32	7741.51		285.1	7231.67	6652.31	2979.22	3470.93	2984.26	2978.27	7151.9
285.05	5961.67	5988.61	5988.61	4371.29		285.05	5897.5	6040.85	4432.09	6040.85		284.75	7645.83	7329.88	3105.28	2783.05	2775.81	7666.6		285.05	7228.33	6825.74	2972.76	3440.63	2977.66	2971.82	7301.34
285	5986.67	6036.13	6036.13	4371.43		285	6120	6086.19	4432.12	6086.19		284.7	7635.83	7230.21	3075.75	2778.43	2771.34	7541.71		285	7370.83	6975.7	2966.15	3410.54	2970.92	2965.21	7427.66
284.95	5986.67	6074.54	6074.54	4371.56		284.95	6102.5	6123.29	4432.16	6123.29		284.65	7309.17	7083.54	3048.06	2773.89	2766.95	7371.58		284.95	7563.33	7097.17	2959.42	3380.74	2964.05	2958.49	7525.93
284.9	6069.17	6102.8	6102.8	4371.69		284.9	6116.67	6151.26	4432.19	6151.26		284.6	7314.17	6896.5	3022.17	2769.45	2762.66	7162.79		284.9	7645.83	7185.68	2952.61	3351.38	2957.11	2951.68	7591.75
284.85	6031.67	6120.14	6120.14	4371.82		284.85	6029.17	6169.37	4432.22	6169.37		284.55	7114.17	6676.77	2998.04	2765.14	2758.5	6922.95		284.85	7618.33	7237.61	2945.75	3322.53	2950.12	2944.82	7621.56
284.8	6281.67	6126.06	6126.06	4371.95		284.8	6272.5	6177.14	4432.25	6177.14		284.5	6759.17	6432.39	2975.6	2760.98	2754.47	6660.02		284.8	7648.75	7250.63	2938.87	3294.3	2943.13	2937.94	7613.11
284.75	5970.83	6120.37	6120.37	4372.08		284.75	6180	6174.37	4432.28	6174.37		284.45	6569.17	6171.16	2954.8	2756.98	2750.61	6381.72		284.75	7580.42	7223.96	2932.01	3266.79	2936.16	2931.09	7565.65
284.7	6167.5	6103.25	6103.25	4372.22		284.7	6207.5	6161.14	4432.32	6161.14		284.4	6211.67	5900.33	2935.57	2753.16	2746.92	6095.23		284.7	7521.67	7158.45	2925.21	3240.05	2929.25	2924.29	7480.08
284.65	6092.5	6075.21	6075.21	4372.35		284.65	6098.33	6137.79	4432.35	6137.79		284.35	5814.17	5626.38	2917.85	2749.53	2743.42	5806.93		284.65	7322.5	7056.48	2918.5	3214.15	2922.42	2917.58	7358.82
284.6	6078.33	6037.04	6037.04	4372.48		284.6	6223.33	6104.95	4432.38	6104.95		284.3	5600.83	5354.95	2901.56	2746.11	2740.12	5522.38		284.6	7179.58	6921.74	2911.9	3189.16	2915.72	2910.98	7205.58
284.55	5888.33	5989.76	5989.76	4372.61		284.55	6182.5	6063.42	4432.41	6063.42		284.25	5309.17	5090.8	2886.63	2742.92	2737.05	5246.25		284.55	7017.08	6758.79	2905.45	3165.14	2909.18	2904.54	7024.93
284.5	6008.33	5934.53	5934.53	4372.74		284.5	6145	6014.18	4432.44	6014.18		284.2	4912.5	4837.78	2872.98	2739.94	2734.18	4982.34		284.5	6906.67	6572.7	2899.2	3142.13	2902.83	2898.3	6821.97
284.45	5917.5	5872.62	5872.62	4372.87		284.45	6041.67	5958.3	4432.47	5958.3		284.15	4709.17	4598.96	2860.53	2737.18	2731.54	4733.59		284.45	6562.08	6368.66	2893.16	3120.15	2896.7	2892.26	6601.9
284.4	5767.5	5805.32	5805.32	4373		284.4	5980	5896.89	4432.51	5896.89		284.1	4399.17	4376.56	2849.2	2734.65	2729.11	4502.18		284.4	6440	6151.76	2887.36	3099.24	2890.8	2886.46	6369.8
284.35	5736.67	5733.87	5733.87	4373.14		284.35	5850.83	5831.05	4432.54	5831.05		284.05	4213.33	4172.08	2838.92	2732.34	2726.91	4289.53		284.35	6013.75	5926.78	2881.81	3079.41	2885.17	2880.91	6130.43
284.3	5662.5	5659.48	5659.48	4373.27		284.3	5788.33	5761.87	4432.57	5761.87		284	4065.83	3986.34	2829.61	2730.23	2724.91	4096.36		284.3	5802.08	5698.05	2876.53	3060.66	2879.8	2875.64	5888.13
284.25	5572.5	5583.28	5583.28	4373.4		284.25	5767.5	5690.37	4432.6	5690.37		283.95	3907.5	3819.53	2821.19	2728.34	2723.11	3922.84		284.25	5596.25	5469.45	2871.54	3043	2874.73	2870.65	5646.77
284.2	5548.33	5506.28	5506.28	4373.53		284.2	5646.67	5617.5	4432.63	5617.5		283.9	3701.67	3671.36	2813.59	2726.64	2721.51	3768.57		284.2	5361.25	5244.36	2866.86	3026.42	2869.97	2865.97	5409.71
284.15	5381.67	5429.41	5429.41	4373.66		284.15	5599.17	5544.12	4432.67	5544.12		283.85	3507.5	3541.1	2806.75	2725.14	2720.1	3632.78		284.15	5159.58	5025.65	2862.47	3010.9	2865.5	2861.58	5179.78
284.1	5327.5	5353.5	5353.5	4373.79		284.1	5365	5471.02	4432.7	5471.02		283.8	3320.83	3427.68	2800.59	2723.8	2718.86	3514.36		284.1	4852.5	4815.69	2858.39	2996.42	2861.35	2857.51	4959.34
284.05	5310.83	5279.26	5279.26	4373.93		284.05	5300	5398.89	4432.73	5398.89		283.75	3455.83	3329.81	2795.04	2722.61	2717.75	3411.95		284.05	4717.5	4616.37	2854.61	2982.95	2857.49	2853.73	4750.25
284	5105	5207.29	5207.29	4374.06		284	5171.67	5328.36	4432.76	5328.36		283.7	3332.5	3246.07	2790.04	2721.56	2716.8	3324.08		284	4480.42	4429.14	2851.12	2970.45	2853.93	2850.24	4553.92
283.95	5081.67	5138.12	5138.12	4374.19		283.95	5173.33	5259.93	4432.79	5259.93		283.65	3225.83	3174.95	2785.54	2720.65	2715.97	3249.2		283.95	4301.25	4254.99	2847.91	2958.89	2850.66	2847.04	4371.34
283.9	5077.5	5072.16	5072.16	4374.32		283.9	5100.83	5194.05	4432.83	5194.05		283.6	3080.83	3114.92	2781.47	2719.84	2715.24	3185.75		283.9	4202.5	4094.55	2844.99	2948.23	2847.67	2844.12	4203.09
283.85	4927.5	5009.72	5009.72	4374.45		283.85	5145	5131.09	4432.86	5131.09		283.55	3139.17	3064.52	2777.81	2719.13	2714.61	3132.24		283.85	4210.42	3948.07	2842.34	2938.42	2844.95	2841.47	4049.38
283.8	4832.5	4951.04	4951.04	4374.58		283.8	4915	5071.31	4432.89	5071.31		283.5	3047.5	3022.38	2774.48	2718.5	2714.06	3087.24		283.8	3868.75	3815.5	2839.94	2929.41	2842.49	2839.07	3910.13
283.75	4760.83	4896.28	4896.28	4374.72		283.75	4906.67	5014.94	4432.92	5014.94		283.45	2972.5	2987.22	2771.46	2717.94	2713.58	3049.47		283.75	3777.5	3696.48	2837.76	2921.16	2840.26	2836.9	3784.96
283.7	4714.17	4845.51	4845.51	4374.85		283.7	4915.83	4962.12	4432.95	4962.12		283.4	2865.83	2957.91	2768.71	2717.45	2713.16	3017.76		283.7	3692.92	3590.47	2835.8	2913.6	2838.24	2834.94	3673.29
283.65	4687.5	4798.74	4798.74	4374.98		283.65	4834.17	4912.91	4432.99	4912.91		283.35	2895.83	2933.46	2766.2	2717.01	2712.8	2991.09		283.65	3636.67	3496.75	2834.04	2906.7	2836.42	2833.18	3574.37
283.6	4622.5	4755.91	4755.91	4375.11		283.6	4849.17	4867.34	4433.02	4867.34		283.3	2955.83	2913	2763.91	2716.63	2712.48	2968.58		283.6	3519.17	3414.47	2832.46	2900.41	2834.78	2831.61	3487.31
283.55	4666.67	4716.93	4716.93	4375.24		283.55	4723.33	4825.39	4433.05	4825.39		283.25	2812.5	2895.8	2761.8	2716.28	2712.2	2949.48		283.55	3440.83	3342.7	2831.05	2894.67	2833.31	2830.19	3411.15
283.5	4554.17	4681.66	4681.66	4375.37		283.5	4697.5	4786.96	4433.08	4786.96		283.2	2782.5	2881.24	2759.85	2715.96	2711.95	2933.15		283.5	3344.58	3280.45	2829.78	2889.45	2831.99	2828.93	3344.89
283.45	4534.17	4649.91	4649.91	4375.5		283.45	4677.5	4751.96	4433.11	4751.96		283.15	2865.83	2868.81	2758.05	2715.68	2711.74	2919.07		283.45	3292.08	3226.74	2828.64	2884.69	2830.8	2827.79	3287.5
283.4	4550.83	4621.47	4621.47	4375.64		283.4	4706.67	4720.23	4433.14	4720.23		283.1	2784.17	2858.11	2756.39	2715.43	2711.55	2906.83		283.4	3245	3180.6	2827.62	2880.36	2829.73	2826.78	3237.99
283.35	4473.33	4596.13	4596.13	4375.77		283.35	4606.67	4691.6	4433.18	4691.6		283.05	2811.67	2848.81	2754.84	2715.21	2711.39	2896.08		283.35	3143.75	3141.11	2826.7	2876.42	2828.77	2825.86	3195.42
283.3	4410	4573.65	4573.65	4375.9		283.3	4654.17	4665.9	4433.21	4665.9		283	2843.33	2840.63	2753.39	2715	2711.24	2886.53		283.3	3116.25	3107.39	2825.88	2872.84	2827.9	2825.04	3158.88
283.25	4430	4553.79	4553.79	4376.03		283.25	4630.83	4642.91	4433.24	4642.91		282.95	2930.83	2833.37	2752.04	2714.82	2711.12	2877.98		283.25	3100.83	3078.66	2825.16	2869.59	2827.13	2824.33	3127.57
283.2	4447.5	4536.31	4536.31	4376.16		283.2	4488.33	4622.43	4433.27	4622.43		282.9	2731.67	2826.86	2750.77	2714.65	2711.01	2870.26		283.2	3073.33	3054.18	2824.51	2866.63	2826.44	2823.68	3100.72
283.15	4570.83	4520.98	4520.98	4376.29		283.15	4592.5	4604.25	4433.3	4604.25		282.85	2786.67	2820.98	2749.58	2714.5	2710.92	2863.22		283.15	3049.17	3033.3	2823.94	2863.94	2825.82	2823.1	3077.68
283.1	4444.17	4507.56	4507.56	4376.43		283.1	4650.83	4588.17	4433.34	4588.17		282.8	2712.5	2815.6	2748.44	2714.36	2710.83	2856.74		283.1	3055.83	3015.46	2823.42	2861.48	2825.25	2822.59	3057.85
283.05	4434.17	4495.85	4495.85	4376.56		283.05	4530.83	4573.98	4433.37	4573.98		282.75	2804.17	2810.67	2747.37	2714.22	2710.75	2850.76		283.05	3012.5	3000.16	2822.95	2859.25	2824.75	2822.13	3040.73
283	4385.83	4485.65	4485.65	4376.69		283	4431.67	4561.49	4433.4	4561.49		282.7	2788.33	2806.13	2746.35	2714.1	2710.68	2845.22		283	3015	2986.98	2822.54	2857.21	2824.3	2821.71	3025.88
282.95	4558.33	4476.76	4476.76	4376.82		282.95	4459.17	4550.52	4433.43	4550.52		282.65	2804.17	2801.91	2745.39	2713.99	2710.62	2840.04		282.95	3008.75	2975.56	2822.17	2855.34	2823.88	2821.35	3012.92
282.9	4416.67	4469.03	4469.03	4376.95		282.9	4528.33	4540.88	4433.46	4540.88		282.6	2654.17	2797.98	2744.46	2713.89	2710.57	2835.19		282.9	2997.08	2965.6	2821.84	2853.64	2823.52	2821.02	3001.54
282.85	4350.83	4462.3	4462.3	4377.08		282.85	4480.83	4532.44	4433.5	4532.44		282.55	2778.33	2794.31	2743.58	2713.79	2710.52	2830.64		282.85	2975	2956.85	2821.54	2852.07	2823.18	2820.72	2991.47
282.8	4460.83	4456.42	4456.42	4377.21		282.8	4496.67	4525.02	4433.53	4525.02		282.5	2718.33	2790.86	2742.73	2713.69	2710.47	2826.35		282.8	2911.67	2949.1	2821.26	2850.62	2822.87	2820.45	2982.5
282.75	4330.83	4451.29	4451.29	4377.35		282.75	4451.67	4518.52	4433.56	4518.52		282.45	2709.17	2787.62	2741.92	2713.59	2710.42	2822.29		282.75	2996.25	2942.17	2821.01	2849.29	2822.58	2820.2	2974.44
282.7	4384.17	4446.79	4446.79	4377.48		282.7	4459.17	4512.8	4433.59	4512.8		282.4	2758.33	2784.57	2741.13	2713.5	2710.37	2818.46		282.7	2879.17	2935.93	2820.78	2848.05	2822.31	2819.97	2967.16
282.65	4370	4442.84	4442.84	4377.61		282.65	4338.33	4507.77	4433.62	4507.77		282.35	2745	2781.7	2740.38	2713.42	2710.34	2814.83		282.65	2932.92	2930.26	2820.57	2846.9	2822.07	2819.76	2960.52
282.6	4488.33	4439.35	4439.35	4377.74		282.6	4538.33	4503.32	4433.66	4503.32		282.3	2702.5	2779	2739.66	2713.34	2710.3	2811.39		282.6	2905	2925.09	2820.37	2845.83	2821.84	2819.56	2954.43
282.55	4421.67	4436.25	4436.25	4377.87		282.55	4369.17	4499.38	4433.69	4499.38		282.25	2687.5	2776.43	2738.96	2713.26	2710.27	2808.12		282.55	2924.58	2920.34	2820.19	2844.83	2821.62	2819.38	2948.82
282.5	4363.33	4433.48	4433.48	4378		282.5	4432.5	4495.87	4433.72	4495.87		282.2	2707.5	2774	2738.28	2713.18	2710.23	2805.01		282.5	2894.17	2915.94	2820.02	2843.9	2821.42	2819.22	2943.62
282.45	4392.5	4431	4431	4378.14		282.45	4440.83	4492.73	4433.75	4492.73		282.15	2662.5	2771.7	2737.63	2713.1	2710.19	2802.05		282.45	2807.5	2911.85	2819.85	2843.01	2821.22	2819.05	2938.77
282.4	4593.33	4428.76	4428.76	4378.27		282.4	4461.67	4489.91	4433.78	4489.91		282.1	2789.17	2769.52	2737	2713.02	2710.15	2799.22		282.4	2930.42	2908.03	2819.7	2842.18	2821.04	2818.9	2934.24
282.35	4413.33	4426.73	4426.73	4378.4		282.35	4403.33	4487.37	4433.81	4487.37		282.05	2757.5	2767.45	2736.39	2712.95	2710.12	2796.53		282.35	2872.92	2904.45	2819.55	2841.4	2820.87	2818.76	2929.99
282.3	4511.67	4424.88	4424.88	4378.53		282.3	4364.17	4485.06	4433.85	4485.06		282	2835	2765.48	2735.79	2712.88	2710.09	2793.97		282.3	2879.58	2901.09	2819.42	2840.66	2820.71	2818.63	2925.99
282.25	4427.5	4423.19	4423.19	4378.66		282.25	4445.83	4482.95	4433.88	4482.95		281.95	2740	2763.6	2735.22	2712.81	2710.06	2791.51		282.25	2878.75	2897.94	2819.3	2839.97	2820.56	2818.51	2922.22
282.2	4514.17	4421.62	4421.62	4378.79		282.2	4416.67	4481.02	4433.91	4481.02		281.9	2775	2761.81	2734.66	2712.73	2710.02	2789.16		282.2	2851.67	2894.95	2819.18	2839.3	2820.41	2818.4	2918.65
282.15	4392.5	4420.17	4420.17	4378.93		282.15	4440.83	4479.23	4433.94	4479.23		281.85	2664.17	2760.11	2734.12	2712.66	2709.99	2786.91		282.15	2874.58	2892.13	2819.07	2838.68	2820.28	2818.29	2915.28
282.1	4443.33	4418.83	4418.83	4379.06		282.1	4486.67	4477.58	4433.97	4477.58		281.8	2825	2758.49	2733.59	2712.59	2709.96	2784.76		282.1	2861.67	2889.45	2818.96	2838.07	2820.14	2818.18	2912.08
282.05	4362.5	4417.57	4417.57	4379.19		282.05	4436.67	4476.04	4434.01	4476.04		281.75	2795	2756.93	2733.07	2712.52	2709.92	2782.69		282.05	2888.33	2886.91	2818.86	2837.49	2820.01	2818.08	2909.03
282	4405	4416.4	4416.4	4379.32		282	4396.67	4474.61	4434.04	4474.61		281.7	2710.83	2755.45	2732.57	2712.45	2709.88	2780.71		282	2948.75	2884.49	2818.75	2836.93	2819.88	2817.98	2906.12
281.95	4377.5	4415.3	4415.3	4379.45		281.95	4458.33	4473.26	4434.07	4473.26		281.65	2813.33	2754.03	2732.08	2712.38	2709.84	2778.8		281.95	2864.58	2882.19	2818.65	2836.39	2819.75	2817.87	2903.35
281.9	4450.83	4414.26	4414.26	4379.58		281.9	4418.33	4471.99	4434.1	4471.99		281.6	2700	2752.66	2731.6	2712.3	2709.8	2776.97		281.9	2875.42	2880	2818.55	2835.87	2819.63	2817.78	2900.71
281.85	4332.5	4413.28	4413.28	4379.71		281.85	4500	4470.8	4434.13	4470.8		281.55	2670	2751.35	2731.13	2712.22	2709.76	2775.2		281.85	2863.33	2877.9	2818.45	2835.37	2819.5	2817.68	2898.18
281.8	4333.33	4412.36	4412.36	4379.85		281.8	4437.5	4469.67	4434.17	4469.67		281.5	2809.17	2750.1	2730.68	2712.15	2709.71	2773.51		281.8	2837.92	2875.91	2818.35	2834.89	2819.38	2817.59	2895.77
281.75	4470	4411.49	4411.49	4379.98		281.75	4485.83	4468.59	4434.2	4468.59		281.45	2712.5	2748.91	2730.24	2712.08	2709.67	2771.87		281.75	2888.75	2874.01	2818.26	2834.42	2819.27	2817.5	2893.47
281.7	4374.17	4410.67	4410.67	4380.11		281.7	4443.33	4467.57	4434.23	4467.57		281.4	2700.83	2747.76	2729.81	2712.01	2709.64	2770.31		281.7	2827.5	2872.19	2818.18	2833.98	2819.17	2817.42	2891.26
281.65	4430.83	4409.88	4409.88	4380.24		281.65	4478.33	4466.61	4434.26	4466.61		281.35	2772.5	2746.66	2729.39	2711.94	2709.6	2768.8		281.65	2911.67	2870.45	2818.09	2833.54	2819.06	2817.33	2889.15
281.6	4347.5	4409.14	4409.14	4380.37		281.6	4473.33	4465.68	4434.29	4465.68		281.3	2809.17	2745.6	2728.98	2711.87	2709.56	2767.34		281.6	2880.83	2868.79	2818.01	2833.13	2818.96	2817.25	2887.12
281.55	4410	4408.44	4408.44	4380.5		281.55	4447.5	4464.8	4434.33	4464.8		281.25	2713.33	2744.58	2728.59	2711.81	2709.52	2765.94		281.55	2938.75	2867.21	2817.93	2832.72	2818.86	2817.18	2885.18
281.5	4319.17	4407.77	4407.77	4380.64		281.5	4565.83	4463.96	4434.36	4463.96		281.2	2697.5	2743.61	2728.21	2711.74	2709.49	2764.59		281.5	2851.67	2865.68	2817.85	2832.33	2818.76	2817.1	2883.31
281.45	4351.67	4407.14	4407.14	4380.77		281.45	4579.17	4463.16	4434.39	4463.16		281.15	2760	2742.68	2727.84	2711.69	2709.46	2763.29		281.45	2846.25	2864.22	2817.78	2831.95	2818.67	2817.03	2881.53
281.4	4333.33	4406.54	4406.54	4380.9		281.4	4400.83	4462.39	4434.42	4462.39		281.1	2741.67	2741.79	2727.48	2711.64	2709.44	2762.04		281.4	2830.83	2862.83	2817.71	2831.59	2818.58	2816.97	2879.81
281.35	4354.17	4405.97	4405.97	4381.03		281.35	4455	4461.66	4434.45	4461.66		281.05	2710	2740.93	2727.14	2711.59	2709.41	2760.84		281.35	2861.67	2861.5	2817.65	2831.24	2818.5	2816.91	2878.17
281.3	4355.83	4405.42	4405.42	4381.16		281.3	4501.67	4460.95	4434.48	4460.95		281	2759.17	2740.11	2726.81	2711.54	2709.39	2759.67		281.3	2785	2860.22	2817.6	2830.9	2818.43	2816.85	2876.58
281.25	4380.83	4404.91	4404.91	4381.29		281.25	4414.17	4460.28	4434.52	4460.28		280.95	2737.5	2739.31	2726.48	2711.49	2709.37	2758.55		281.25	2844.58	2858.99	2817.53	2830.57	2818.35	2816.79	2875.06
281.2	4450.83	4404.42	4404.42	4381.43		281.2	4360.83	4459.63	4434.55	4459.63		280.9	2810	2738.55	2726.16	2711.45	2709.35	2757.46		281.2	2863.33	2857.8	2817.47	2830.25	2818.27	2816.73	2873.58
281.15	4458.33	4403.95	4403.95	4381.56		281.15	4521.67	4459.01	4434.58	4459.01		280.85	2732.5	2737.82	2725.85	2711.4	2709.33	2756.41		281.15	2816.25	2856.66	2817.41	2829.93	2818.19	2816.68	2872.16
281.1	4479.17	4403.5	4403.5	4381.69		281.1	4483.33	4458.41	4434.61	4458.41		280.8	2677.5	2737.1	2725.55	2711.36	2709.31	2755.39		281.1	2808.75	2855.57	2817.36	2829.63	2818.12	2816.62	2870.8
281.05	4369.17	4403.08	4403.08	4381.82		281.05	4395.83	4457.84	4434.64	4457.84		280.75	2705.83	2736.41	2725.25	2711.31	2709.28	2754.4		281.05	2896.25	2854.52	2817.31	2829.34	2818.05	2816.58	2869.49
281	4337.5	4402.68	4402.68	4381.95		281	4378.33	4457.29	4434.68	4457.29		280.7	2662.5	2735.75	2724.96	2711.26	2709.27	2753.45		281	2801.25	2853.51	2817.26	2829.06	2817.99	2816.53	2868.22
280.95	4416.67	4402.3	4402.3	4382.08		280.95	4422.5	4456.76	4434.71	4456.76		280.65	2701.67	2735.11	2724.68	2711.22	2709.25	2752.52		280.95	2842.92	2852.54	2817.22	2828.79	2817.93	2816.49	2867.01
280.9	4397.5	4401.93	4401.93	4382.21		280.9	4490.83	4456.25	4434.74	4456.25		280.6	2758.33	2734.49	2724.41	2711.18	2709.23	2751.62		280.9	2819.58	2851.62	2817.18	2828.53	2817.88	2816.46	2865.84
280.85	4400.83	4401.59	4401.59	4382.35		280.85	4443.33	4455.76	4434.77	4455.76		280.55	2653.33	2733.9	2724.14	2711.14	2709.21	2750.76		280.85	2823.75	2850.73	2817.15	2828.29	2817.84	2816.43	2864.71
280.8	4456.67	4401.26	4401.26	4382.48		280.8	4442.5	4455.29	4434.8	4455.29		280.5	2713.33	2733.32	2723.88	2711.1	2709.19	2749.92		280.8	2915.83	2849.87	2817.12	2828.05	2817.79	2816.4	2863.62
280.75	4429.17	4400.94	4400.94	4382.61		280.75	4420	4454.84	4434.84	4454.84		280.45	2719.17	2732.77	2723.63	2711.07	2709.18	2749.11		280.75	2849.17	2849.04	2817.09	2827.81	2817.74	2816.37	2862.56
280.7	4390.83	4400.65	4400.65	4382.74		280.7	4485.83	4454.4	4434.87	4454.4		280.4	2740.83	2732.24	2723.39	2711.04	2709.18	2748.32		280.7	2864.58	2848.23	2817.05	2827.57	2817.69	2816.34	2861.53
280.65	4473.33	4400.36	4400.36	4382.87		280.65	4365.83	4453.98	4434.9	4453.98		280.35	2799.17	2731.73	2723.16	2711.01	2709.17	2747.57		280.65	2745.83	2847.44	2817.01	2827.34	2817.64	2816.3	2860.54
280.6	4314.17	4400.09	4400.09	4383		280.6	4465.83	4453.58	4434.93	4453.58		280.3	2735.83	2731.24	2722.94	2710.99	2709.17	2746.83		280.6	2854.17	2846.69	2816.98	2827.12	2817.59	2816.27	2859.58
280.55	4459.17	4399.84	4399.84	4383.14		280.55	4430	4453.19	4434.96	4453.19		280.25	2755	2731.24	2723.19	2711.44	2709.64	2746.59		280.55	2855.42	2845.96	2816.94	2826.89	2817.53	2816.23	2858.64
280.5	4441.67	4399.6	4399.6	4383.27		280.5	4507.5	4452.81	4435	4452.81		280.2	2699.17	2731.25	2723.45	2711.89	2710.11	2746.38		280.5	2814.58	2845.25	2816.89	2826.67	2817.48	2816.19	2857.73
280.45	4321.67	4399.36	4399.36	4383.4		280.45	4517.5	4452.45	4435.03	4452.45		280.15	2720	2731.28	2723.72	2712.34	2710.58	2746.18		280.45	2833.33	2844.56	2816.86	2826.46	2817.43	2816.15	2856.85
280.4	4489.17	4399.15	4399.15	4383.53		280.4	4488.33	4452.1	4435.06	4452.1		280.1	2692.5	2731.32	2723.99	2712.79	2711.05	2746		280.4	2778.75	2843.9	2816.82	2826.25	2817.38	2816.12	2856
280.35	4505	4398.94	4398.94	4383.66		280.35	4400.83	4451.76	4435.09	4451.76		280.05	2679.17	2731.37	2724.26	2713.25	2711.52	2745.84		280.35	2828.75	2843.26	2816.78	2826.05	2817.33	2816.08	2855.17
280.3	4343.33	4398.74	4398.74	4383.79		280.3	4343.33	4451.43	4435.12	4451.43		280	2656.67	2731.44	2724.54	2713.7	2711.99	2745.69		280.3	2874.17	2842.63	2816.74	2825.85	2817.28	2816.05	2854.36
280.25	4361.67	4398.56	4398.56	4383.92		280.25	4520	4451.12	4435.15	4451.12		279.95	2710.83	2731.52	2724.82	2714.15	2712.46	2745.56		280.25	2870.42	2842.03	2816.71	2825.65	2817.23	2816.01	2853.59
280.2	4479.17	4398.38	4398.38	4384.06		280.2	4463.33	4450.82	4435.19	4450.82		279.9	2685	2731.61	2725.11	2714.6	2712.93	2745.45		280.2	2860.42	2841.45	2816.68	2825.47	2817.19	2815.98	2852.83
280.15	4458.33	4398.21	4398.21	4384.19		280.15	4463.33	4450.52	4435.22	4450.52		279.85	2745	2731.71	2725.4	2715.06	2713.4	2745.36		280.15	2778.33	2840.88	2816.65	2825.28	2817.14	2815.95	2852.1
280.1	4350.83	4398.06	4398.06	4384.32		280.1	4359.17	4450.24	4435.25	4450.24		279.8	2681.67	2731.82	2725.7	2715.51	2713.88	2745.28		280.1	2910.83	2840.34	2816.61	2825.11	2817.1	2815.92	2851.39
280.05	4341.67	4397.91	4397.91	4384.45		280.05	4544.17	4449.97	4435.28	4449.97		279.75	2757.5	2731.94	2726	2715.96	2714.35	2745.21		280.05	2827.92	2839.8	2816.58	2824.93	2817.06	2815.89	2850.69
280	4380	4397.77	4397.77	4384.58		280	4516.67	4449.7	4435.31	4449.7		279.7	2784.17	2732.08	2726.3	2716.42	2714.82	2745.16		280	2809.58	2839.29	2816.55	2824.76	2817.01	2815.86	2850.02
279.95	4426.67	4397.63	4397.63	4384.71		279.95	4418.33	4449.44	4435.35	4449.44		279.65	2739.17	2732.22	2726.61	2716.87	2715.29	2745.12		279.95	2839.17	2838.78	2816.52	2824.59	2816.97	2815.83	2849.37
279.9	4235.83	4397.51	4397.51	4384.85		279.9	4527.5	4449.2	4435.38	4449.2		279.6	2775.83	2732.37	2726.91	2717.33	2715.76	2745.09		279.9	2815.83	2838.29	2816.48	2824.42	2816.93	2815.8	2848.73
279.85	4337.5	4397.39	4397.39	4384.98		279.85	4525	4448.96	4435.41	4448.96		279.55	2690	2732.53	2727.23	2717.78	2716.23	2745.08		279.85	2841.25	2837.82	2816.45	2824.26	2816.88	2815.77	2848.1
279.8	4316.67	4397.28	4397.28	4385.11		279.8	4455.83	4448.73	4435.44	4448.73		279.5	2728.33	2732.97	2727.82	2718.51	2716.98	2745.35		279.8	2787.5	2837.35	2816.41	2824.09	2816.83	2815.73	2847.49
279.75	4378.33	4397.18	4397.18	4385.24		279.75	4484.17	4448.5	4435.47	4448.5		279.45	2733.33	2733.43	2728.41	2719.24	2717.72	2745.64		279.75	2883.75	2836.88	2816.36	2823.92	2816.77	2815.68	2846.88
279.7	4354.17	4397.08	4397.08	4385.37		279.7	4432.5	4448.29	4435.51	4448.29		279.4	2765.83	2733.89	2729.01	2719.97	2718.47	2745.93		279.7	2815.83	2836.43	2816.31	2823.74	2816.71	2815.63	2846.29
279.65	4395	4396.99	4396.99	4385.5		279.65	4446.67	4448.08	4435.54	4448.08		279.35	2677.5	2734.36	2729.61	2720.7	2719.21	2746.24		279.65	2881.25	2835.98	2816.26	2823.57	2816.65	2815.59	2845.71
279.6	4494.17	4396.91	4396.91	4385.64		279.6	4475.83	4447.87	4435.57	4447.87		279.3	2688.33	2734.83	2730.22	2721.43	2719.96	2746.56		279.6	2782.92	2835.56	2816.21	2823.41	2816.6	2815.54	2845.15
279.55	4365	4397.76	4397.76	4386.7		279.55	4513.33	4447.68	4435.6	4447.68		279.25	2670	2735.31	2730.82	2722.16	2720.71	2746.89		279.55	2789.17	2835.13	2816.16	2823.25	2816.54	2815.49	2844.6
279.5	4453.33	4398.62	4398.62	4387.76		279.5	4483.33	4447.49	4435.63	4447.49		279.2	2769.17	2735.8	2731.43	2722.89	2721.45	2747.23		279.5	2879.17	2834.73	2816.12	2823.09	2816.49	2815.45	2844.07
279.45	4355.83	4399.48	4399.48	4388.82		279.45	4480.83	4447.3	4435.67	4447.3		279.15	2732.5	2736.3	2732.04	2723.63	2722.2	2747.57		279.45	2852.08	2834.34	2816.08	2822.94	2816.44	2815.41	2843.56
279.4	4455.83	4400.35	4400.35	4389.88		279.4	4604.17	4447.12	4435.7	4447.12		279.1	2731.67	2736.8	2732.66	2724.36	2722.94	2747.93		279.4	2833.33	2833.95	2816.04	2822.8	2816.39	2815.37	2843.05
279.35	4406.67	4401.97	4401.97	4391.68		279.35	4535	4446.95	4435.73	4446.95		279.05	2639.17	2737.31	2733.27	2725.09	2723.69	2748.3		279.35	2864.58	2833.59	2816	2822.66	2816.35	2815.34	2842.57
279.3	4519.17	4403.59	4403.59	4393.49		279.3	4482.5	4446.78	4435.76	4446.78		279	2819.17	2737.83	2733.89	2725.82	2724.43	2748.67		279.3	2885.83	2833.23	2815.97	2822.52	2816.3	2815.31	2842.09
279.25	4347.5	4405.22	4405.22	4395.3		279.25	4500.83	4446.62	4435.79	4446.62		278.95	2781.67	2738.35	2734.52	2726.55	2725.18	2749.06		279.25	2934.17	2832.88	2815.94	2822.39	2816.26	2815.28	2841.63
279.2	4420	4406.85	4406.85	4397.1		279.2	4444.17	4446.46	4435.82	4446.46		278.9	2720.83	2738.87	2735.14	2727.29	2725.93	2749.45		279.2	2852.08	2832.54	2815.9	2822.26	2816.22	2815.25	2841.18
279.15	4330	4408.49	4408.49	4398.91		279.15	4508.33	4446.31	4435.86	4446.31		278.85	2776.67	2739.4	2735.77	2728.02	2726.67	2749.85		279.15	2795.83	2832.22	2815.88	2822.14	2816.19	2815.22	2840.75
279.1	4434.17	4410.13	4410.13	4400.72		279.1	4401.67	4446.16	4435.89	4446.16		278.8	2798.33	2739.94	2736.4	2728.75	2727.42	2750.26		279.1	2863.75	2831.9	2815.85	2822.02	2816.15	2815.2	2840.32
279.05	4435.83	4411.78	4411.78	4402.52		279.05	4472.5	4446.02	4435.92	4446.02		278.75	2730	2740.48	2737.03	2729.48	2728.16	2750.67		279.05	2792.92	2831.59	2815.83	2821.9	2816.12	2815.18	2839.91
279	4360.83	4413.43	4413.43	4404.33		279	4402.5	4445.88	4435.95	4445.88		278.7	2642.5	2741.03	2737.66	2730.22	2728.91	2751.09		279	2828.33	2831.29	2815.8	2821.78	2816.09	2815.15	2839.5
