# Supplementary material for: Efficient and stable visible-light-driven Z-scheme overall water splitting using an oxysulfide H2 evolution photocatalyst
Source: Nat Commun. 2024 Jan 9;15:397. doi: 10.1038/s41467-024-44706-4 (PMC10776739; doi:10.1038/s41467-024-44706-4)
Supplement: Supplementary file 3 — Source Data [file 41467_2024_44706_MOESM3_ESM.zip › Source_Data/Source_Data_Fig.3.xlsx]

## Sheet: 3a
Amount of Cr2O3/Pt/IrO2/STOS (g)	H2 evolution rate (μmol·h-1)
0.05	718.2
0.1	1392
0.2	2670.4
0.3	2346.7

## Sheet: 3b
λ (nm)	F(R)		λ (nm)	AQY(%)
1000	0.0693903		380	21.2
999	0.0693616		420	21.7
998	0.0692801		460	20.02
997	0.0692192		500	15.42
996	0.0691641		540	7.7
995	0.0691648		580	3.25
994	0.069155		640	1.17
993	0.0691355		740	0
992	0.0691557
991	0.0691159
990	0.0691307
989	0.069267
988	0.0695384
987	0.0699067
986	0.070506
985	0.0712648
984	0.0722512
983	0.0733004
982	0.0744716
981	0.075678
980	0.0769157
979	0.0781938
978	0.0795456
977	0.0809212
976	0.0823422
975	0.0837073
974	0.0851574
973	0.0865534
972	0.0879141
971	0.0891526
970	0.0902254
969	0.0909712
968	0.0913604
967	0.0913352
966	0.0908921
965	0.0901303
964	0.0891362
963	0.0879602
962	0.086711
961	0.0853596
960	0.0839548
959	0.0825212
958	0.0810488
957	0.079625
956	0.078181
955	0.0767016
954	0.075272
953	0.0738699
952	0.0725761
951	0.071422
950	0.0703906
949	0.0695312
948	0.0687759
947	0.0681289
946	0.0676426
945	0.0672678
944	0.066994
943	0.0667241
942	0.0664499
941	0.0661823
940	0.0659425
939	0.0656726
938	0.0654494
937	0.0651915
936	0.064957
935	0.0647291
934	0.0645161
933	0.0643102
932	0.0641534
931	0.0639121
930	0.0637252
929	0.0634763
928	0.0633134
927	0.0631136
926	0.0629453
925	0.0628219
924	0.0626813
923	0.0625053
922	0.0623478
921	0.0622014
920	0.0621097
919	0.0620278
918	0.0619159
917	0.0618138
916	0.0617286
915	0.0615825
914	0.0614861
913	0.061352
912	0.061285
911	0.0611338
910	0.0610255
909	0.0608843
908	0.0608642
907	0.060785
906	0.060677
905	0.0605274
904	0.0604444
903	0.0603881
902	0.0603322
901	0.0602826
900	0.0601633
899	0.0601004
898	0.0600094
897	0.0599551
896	0.0598616
895	0.0598013
894	0.0597179
893	0.0596622
892	0.0595423
891	0.0594813
890	0.0593729
889	0.0593623
888	0.0592732
887	0.0592242
886	0.0591489
885	0.059038
884	0.0589512
883	0.058849
882	0.0587658
881	0.0587294
880	0.0586172
879	0.0585873
878	0.0584147
877	0.0583221
876	0.0582937
875	0.0582463
874	0.0581811
873	0.0580788
872	0.0579809
871	0.0580067
870	0.0578905
869	0.0578537
868	0.0577454
867	0.0577692
866	0.0576314
865	0.057525
864	0.0573815
863	0.0573254
862	0.0572874
861	0.0572052
860	0.0571438
859	0.0571025
858	0.0570068
857	0.0569127
856	0.0568408
855	0.0567354
854	0.0566651
853	0.0565663
852	0.0565295
851	0.0564863
850	0.0543471
849	0.054322
848	0.0539894
847	0.0537298
846	0.0535721
845	0.0536979
844	0.0536619
843	0.0537583
842	0.0536541
841	0.053643
840	0.053534
839	0.0534577
838	0.0533219
837	0.0531632
836	0.0530888
835	0.0529675
834	0.0529081
833	0.0528316
832	0.0529146
831	0.052832
830	0.0529078
829	0.0527846
828	0.0527497
827	0.052548
826	0.0525904
825	0.0525107
824	0.0525491
823	0.0524894
822	0.0524141
821	0.0523403
820	0.0522114
819	0.0521835
818	0.0521593
817	0.0522274
816	0.052216
815	0.052125
814	0.0521228
813	0.0520916
812	0.052072
811	0.0521014
810	0.0520597
809	0.0519809
808	0.0518502
807	0.0517914
806	0.0517647
805	0.0517212
804	0.0515956
803	0.0515553
802	0.0514814
801	0.0514439
800	0.0514508
799	0.0514551
798	0.0514553
797	0.0514019
796	0.0513537
795	0.0512788
794	0.0512164
793	0.0511402
792	0.051112
791	0.0511182
790	0.0511264
789	0.0510861
788	0.0510069
787	0.0509433
786	0.0509621
785	0.0509197
784	0.0509027
783	0.050841
782	0.0508119
781	0.0507871
780	0.0507705
779	0.0507496
778	0.0507258
777	0.0506252
776	0.0505722
775	0.050562
774	0.050615
773	0.0505661
772	0.0505278
771	0.0505333
770	0.0505247
769	0.0505227
768	0.0504424
767	0.0504505
766	0.0504115
765	0.0505036
764	0.0504612
763	0.0504386
762	0.0503873
761	0.0503901
760	0.0503665
759	0.0503151
758	0.0502054
757	0.0501597
756	0.0501469
755	0.0501674
754	0.0501602
753	0.0501859
752	0.0501029
751	0.050089
750	0.0500817
749	0.0500443
748	0.0500751
747	0.0501015
746	0.0500781
745	0.0500211
744	0.0499706
743	0.0499693
742	0.0500041
741	0.0499986
740	0.0499546
739	0.0499987
738	0.0500098
737	0.0500011
736	0.0499889
735	0.0499715
734	0.0498891
733	0.0498683
732	0.0498563
731	0.0499082
730	0.049949
729	0.0499635
728	0.0499166
727	0.0498774
726	0.0498834
725	0.0499564
724	0.0499857
723	0.0500238
722	0.050054
721	0.050056
720	0.0501111
719	0.0501085
718	0.0501445
717	0.0501788
716	0.0501927
715	0.0502081
714	0.0501981
713	0.05021
712	0.0502572
711	0.0503194
710	0.0503716
709	0.0504017
708	0.0504124
707	0.0504414
706	0.0504781
705	0.0504975
704	0.0505394
703	0.0505706
702	0.050682
701	0.0507302
700	0.0507628
699	0.0508431
698	0.050916
697	0.0509732
696	0.0510626
695	0.0511294
694	0.051238
693	0.0513282
692	0.0514503
691	0.0515826
690	0.051734
689	0.0519211
688	0.0520987
687	0.0522522
686	0.052402
685	0.0525267
684	0.0527341
683	0.0529146
682	0.0531752
681	0.053358
680	0.0536237
679	0.0538301
678	0.0541545
677	0.0544696
676	0.0548262
675	0.0552124
674	0.0555983
673	0.0560602
672	0.0565472
671	0.05709
670	0.0576307
669	0.058228
668	0.0588539
667	0.0595432
666	0.060323
665	0.0612033
664	0.0621145
663	0.0630387
662	0.0640994
661	0.0651421
660	0.0662541
659	0.0674916
658	0.068845
657	0.0701868
656	0.071543
655	0.0730008
654	0.0745618
653	0.0762029
652	0.0778689
651	0.0795226
650	0.0812152
649	0.0829366
648	0.084672
647	0.0865294
646	0.0883678
645	0.0901936
644	0.0919637
643	0.0937797
642	0.0955779
641	0.0973672
640	0.0990691
639	0.100776
638	0.102411
637	0.104066
636	0.105619
635	0.107127
634	0.108651
633	0.110092
632	0.111546
631	0.112968
630	0.114444
629	0.115817
628	0.117134
627	0.118427
626	0.119729
625	0.121091
624	0.122454
623	0.12375
622	0.125015
621	0.126275
620	0.127573
619	0.128868
618	0.130194
617	0.131498
616	0.132856
615	0.134283
614	0.135699
613	0.137117
612	0.138562
611	0.140052
610	0.141648
609	0.143301
608	0.14498
607	0.146753
606	0.14846
605	0.150236
604	0.151988
603	0.153946
602	0.155929
601	0.157955
600	0.16025
599	0.162406
598	0.164725
597	0.167093
596	0.16958
595	0.172149
594	0.174754
593	0.177435
592	0.180135
591	0.182969
590	0.185921
589	0.188942
588	0.192082
587	0.195425
586	0.198786
585	0.202367
584	0.205864
583	0.2097
582	0.213527
581	0.217506
580	0.221579
579	0.225853
578	0.230198
577	0.234748
576	0.239328
575	0.244129
574	0.249011
573	0.254064
572	0.259336
571	0.264809
570	0.270546
569	0.276504
568	0.282608
567	0.288874
566	0.295104
565	0.301285
564	0.30748
563	0.313993
562	0.320603
561	0.327442
560	0.334504
559	0.341839
558	0.349421
557	0.357174
556	0.365238
555	0.373221
554	0.381464
553	0.389898
552	0.398492
551	0.407378
550	0.416444
549	0.425738
548	0.435483
547	0.445342
546	0.455452
545	0.465747
544	0.476371
543	0.487205
542	0.498341
541	0.50989
540	0.521501
539	0.533465
538	0.545812
537	0.558238
536	0.57098
535	0.583741
534	0.59702
533	0.610576
532	0.624541
531	0.638797
530	0.653336
529	0.668317
528	0.683737
527	0.699533
526	0.715668
525	0.732154
524	0.749104
523	0.766448
522	0.784228
521	0.802065
520	0.82121
519	0.840114
518	0.858991
517	0.878352
516	0.898167
515	0.91836
514	0.938982
513	0.960065
512	0.981321
511	1.00269
510	1.02422
509	1.04629
508	1.06856
507	1.09087
506	1.1135
505	1.13622
504	1.15869
503	1.18074
502	1.20285
501	1.22518
500	1.24772
499	1.27054
498	1.29303
497	1.31568
496	1.33808
495	1.36118
494	1.38453
493	1.40718
492	1.42963
491	1.45176
490	1.47443
489	1.49705
488	1.51888
487	1.54022
486	1.56032
485	1.58056
484	1.59987
483	1.61911
482	1.63747
481	1.65586
480	1.67384
479	1.69194
478	1.71013
477	1.72716
476	1.744
475	1.76052
474	1.7769
473	1.7937
472	1.81038
471	1.8265
470	1.84259
469	1.85743
468	1.8718
467	1.88482
466	1.8978
465	1.91049
464	1.92297
463	1.93531
462	1.94723
461	1.95919
460	1.97058
459	1.9821
458	1.99303
457	2.0035
456	2.01352
455	2.02308
454	2.03163
453	2.04056
452	2.04946
451	2.05798
450	2.0659
449	2.07354
448	2.08057
447	2.08734
446	2.09398
445	2.10107
444	2.10674
443	2.11269
442	2.11768
441	2.12385
440	2.12952
439	2.13504
438	2.13961
437	2.14443
436	2.14839
435	2.15266
434	2.15686
433	2.16154
432	2.16585
431	2.16979
430	2.17341
429	2.1761
428	2.17852
427	2.18001
426	2.18101
425	2.18156
424	2.18197
423	2.18292
422	2.18479
421	2.18694
420	2.19569
419	2.19853
418	2.20094
417	2.20309
416	2.20583
415	2.20651
414	2.20623
413	2.20626
412	2.20612
411	2.20673
410	2.20713
409	2.20792
408	2.20836
407	2.20851
406	2.20891
405	2.20927
404	2.20867
403	2.20971
402	2.20954
401	2.21031
400	2.21064
399	2.21007
398	2.20935
397	2.20997
396	2.21198
395	2.21284
394	2.2137
393	2.21363
392	2.21441
391	2.21534
390	2.21427
389	2.21414
388	2.2145
387	2.21591
386	2.2159
385	2.21487
384	2.21313
383	2.2118
382	2.20985
381	2.20945
380	2.20788
379	2.206
378	2.20416
377	2.2041
376	2.20244
375	2.20274
374	2.2014
373	2.20056
372	2.1991
371	2.19545
370	2.19769
369	2.19544
368	2.19247
367	2.18797
366	2.18453
365	2.17895
364	2.17677
363	2.17503
362	2.1746
361	2.17297
360	2.17066
359	2.1683
358	2.16268
357	2.1588
356	2.15441
355	2.15115
354	2.14844
353	2.1429
352	2.13948
351	2.13218
350	2.12713
349	2.12302
348	2.12179
347	2.11822
346	2.11366
345	2.10879
344	2.10447
343	2.10118
342	2.09622
341	2.08868
340	2.09257
339	2.08782
338	2.08096
337	2.07514
336	2.06787
335	2.0619
334	2.05597
333	2.04934
332	2.0418
331	2.03418
330	2.02377
329	2.01581
328	2.00749
327	2.00187
326	1.99509
325	1.98587
324	1.97507
323	1.96577
322	1.95554
321	1.94767
320	1.93645
319	1.92604
318	1.91502
317	1.90734
316	1.89768
315	1.88749
314	1.87429
313	1.86171
312	1.85148
311	1.84098
310	1.831
309	1.82132
308	1.80884
307	1.79725
306	1.78341
305	1.77165
304	1.75962
303	1.7459
302	1.73079
301	1.71616
300	1.69926
299	1.68337
298	1.66354
297	1.64583
296	1.62639
295	1.60649
294	1.58539
293	1.56287
292	1.54046
291	1.51815
290	1.49682
289	1.47355
288	1.45091
287	1.42746
286	1.40812
285	1.39079
284	1.37778
283	1.36605
282	1.35659
281	1.34889
280	1.34211
279	1.33833
278	1.33478
277	1.33361
276	1.33419
275	1.33673
274	1.34065
273	1.34467
272	1.34898
271	1.35388
270	1.35972
269	1.36524
268	1.3697
267	1.37426
266	1.37992
265	1.38463
264	1.38896
263	1.39205
262	1.39393
261	1.39596
260	1.39545
259	1.39432
258	1.39078
257	1.38569
256	1.37896
255	1.36842
254	1.35489
253	1.33885
252	1.31912
251	1.29864
250	1.27848
249	1.26017
248	1.24535
247	1.23407
246	1.22242
245	1.21122
244	1.19966
243	1.1869
242	1.17311
241	1.15775
240	1.1415
239	1.12455
238	1.1102
237	1.09575
236	1.08292
235	1.07027
234	1.05723
233	1.0477
232	1.03844
231	1.03238
230	1.0282
229	1.02362
228	1.01909
227	1.01329
226	1.00995
225	1.00975
224	1.01223
223	1.01055
222	1.01078
221	1.00767
220	1.00913
219	1.0088
218	1.00937
217	1.00868
216	1.00381
215	0.998989
214	0.99526
213	0.99285
212	0.987069
211	0.976049
210	0.964242
209	0.949742
208	0.938463
207	0.918468
206	0.90008
205	0.871676
204	0.848003
203	0.819254
202	0.792453
201	0.766927
200	0.739328

## Sheet: 3c
	O2 evolution rate (μmol·h-1)
0.10 g BVO	229.1
0.20 g BVO	287.2
0.10 g CoOx/BVO	301.1
0.20 g CoOx/BVO	418.1
0.10 g RGO/CoOx/BVO	127.1

## Sheet: 3d
λ (nm)	F(R)		λ (nm)	AQY(%)
1000	0.0116349		380	31.28
999	0.011629		420	29.48
998	0.01162		460	21.75
997	0.0116091		500	10.71
996	0.0115917		540	1.85
995	0.0115882		580	0
994	0.0115734
993	0.0115595
992	0.0115586
991	0.0115613
990	0.011558
989	0.0115589
988	0.011554
987	0.0115389
986	0.0115268
985	0.0115105
984	0.0115063
983	0.0115038
982	0.011499
981	0.0114958
980	0.0114821
979	0.0114744
978	0.0114857
977	0.011492
976	0.0114796
975	0.0114551
974	0.0114444
973	0.0114448
972	0.011439
971	0.0114373
970	0.0114243
969	0.0114265
968	0.0114117
967	0.0114098
966	0.0113959
965	0.0113863
964	0.0113785
963	0.0113647
962	0.0113727
961	0.0113586
960	0.0113571
959	0.0113547
958	0.0113645
957	0.011364
956	0.0113444
955	0.011326
954	0.0113202
953	0.0113241
952	0.0113151
951	0.0113098
950	0.0113059
949	0.011318
948	0.0113125
947	0.0113048
946	0.0112903
945	0.011288
944	0.0112866
943	0.0112664
942	0.0112674
941	0.0112581
940	0.0112486
939	0.0112392
938	0.0112302
937	0.0112313
936	0.011216
935	0.0112086
934	0.0111954
933	0.0111891
932	0.0112009
931	0.0111912
930	0.0111886
929	0.0111702
928	0.0111696
927	0.011149
926	0.0111342
925	0.0111421
924	0.0111342
923	0.0111374
922	0.0111274
921	0.0111206
920	0.0111212
919	0.0111144
918	0.0111002
917	0.0110923
916	0.0110888
915	0.0110891
914	0.0110921
913	0.0110882
912	0.011104
911	0.0110906
910	0.0110826
909	0.0110532
908	0.0110834
907	0.0110895
906	0.0110749
905	0.0110588
904	0.0110491
903	0.0110518
902	0.0110739
901	0.0110619
900	0.0110548
899	0.0110425
898	0.0110487
897	0.0110595
896	0.0110497
895	0.0110549
894	0.0110344
893	0.0110186
892	0.0110013
891	0.0110265
890	0.0110302
889	0.0110365
888	0.0110259
887	0.0110305
886	0.0110022
885	0.0110121
884	0.0110021
883	0.0110114
882	0.0109935
881	0.0110147
880	0.010992
879	0.0110017
878	0.010942
877	0.0109492
876	0.0109552
875	0.0109721
874	0.0109749
873	0.0109707
872	0.0109652
871	0.0109682
870	0.0109645
869	0.010961
868	0.0109703
867	0.0109805
866	0.0109873
865	0.0109944
864	0.0109501
863	0.0109289
862	0.0108975
861	0.0108787
860	0.0109171
859	0.0109465
858	0.0109578
857	0.0109234
856	0.0109183
855	0.0108838
854	0.0108961
853	0.0108619
852	0.0108701
851	0.0109117
850	0.0101705
849	0.0101487
848	0.0100886
847	0.0100336
846	0.0100171
845	0.00999222
844	0.00997879
843	0.0100141
842	0.0100113
841	0.0100258
840	0.00996933
839	0.00998989
838	0.0100276
837	0.0100545
836	0.00999628
835	0.00996754
834	0.00996103
833	0.00997219
832	0.00999297
831	0.00994423
830	0.00998159
829	0.00995795
828	0.00998407
827	0.00998901
826	0.0100147
825	0.0100255
824	0.0100177
823	0.00999504
822	0.00996847
821	0.00994946
820	0.00993939
819	0.00992549
818	0.00995243
817	0.00998926
816	0.00997623
815	0.0099576
814	0.00997588
813	0.00997999
812	0.0100055
811	0.0100242
810	0.0100404
809	0.0100325
808	0.0100261
807	0.0100533
806	0.0100617
805	0.0100586
804	0.0100517
803	0.010034
802	0.0100436
801	0.0100278
800	0.0100508
799	0.0100573
798	0.0100801
797	0.0100649
796	0.0100455
795	0.0100315
794	0.010048
793	0.0100574
792	0.0100435
791	0.0100253
790	0.0100394
789	0.0100182
788	0.0100234
787	0.0100402
786	0.0100652
785	0.0100828
784	0.0100914
783	0.0100869
782	0.010092
781	0.0100673
780	0.0100977
779	0.0101097
778	0.0101273
777	0.0100976
776	0.0100859
775	0.0100983
774	0.0101313
773	0.0101289
772	0.0101032
771	0.0101035
770	0.0101003
769	0.0101509
768	0.0101627
767	0.0102086
766	0.0102114
765	0.0102253
764	0.0101949
763	0.0102027
762	0.0101992
761	0.0102332
760	0.0102348
759	0.0102556
758	0.0102281
757	0.0102428
756	0.0102309
755	0.0102415
754	0.0102641
753	0.0102721
752	0.0102861
751	0.010294
750	0.0103163
749	0.0103201
748	0.0103228
747	0.0103388
746	0.0103476
745	0.0103519
744	0.0103388
743	0.0103503
742	0.010367
741	0.0103898
740	0.0104107
739	0.0104249
738	0.0104317
737	0.0104364
736	0.010443
735	0.0104573
734	0.0104567
733	0.0104816
732	0.010469
731	0.0104998
730	0.0105312
729	0.0105564
728	0.0105507
727	0.0105271
726	0.0105314
725	0.0105697
724	0.0106056
723	0.0106306
722	0.0106488
721	0.0106453
720	0.0106887
719	0.0107007
718	0.0107281
717	0.0107264
716	0.0107154
715	0.0107257
714	0.0107403
713	0.0107689
712	0.0108023
711	0.0108178
710	0.0108448
709	0.0108656
708	0.0108834
707	0.0109051
706	0.0109254
705	0.0109311
704	0.0109269
703	0.0109284
702	0.0109605
701	0.0109838
700	0.0109966
699	0.0110055
698	0.0110378
697	0.0110328
696	0.0110667
695	0.0110802
694	0.0111228
693	0.0111519
692	0.0111926
691	0.0112207
690	0.0112571
689	0.0112883
688	0.0113147
687	0.0113476
686	0.0113599
685	0.0113745
684	0.011383
683	0.0113832
682	0.0114174
681	0.0114115
680	0.0114255
679	0.0113914
678	0.0113929
677	0.0114037
676	0.0114255
675	0.0114476
674	0.0114513
673	0.0114511
672	0.0114662
671	0.0114886
670	0.0115315
669	0.0115395
668	0.0115559
667	0.0115581
666	0.0115778
665	0.0116066
664	0.0116237
663	0.0116241
662	0.0116579
661	0.0116749
660	0.0116856
659	0.0117074
658	0.0117523
657	0.0117684
656	0.0117939
655	0.0118009
654	0.0118176
653	0.0118515
652	0.0118595
651	0.0118913
650	0.0119035
649	0.0119274
648	0.011945
647	0.0119817
646	0.0120117
645	0.0120408
644	0.0120496
643	0.0120771
642	0.0121011
641	0.0121471
640	0.0121758
639	0.0122064
638	0.0122351
637	0.0122585
636	0.0122987
635	0.0123245
634	0.0123528
633	0.0123637
632	0.0123947
631	0.0124303
630	0.0124754
629	0.0125127
628	0.0125281
627	0.0125612
626	0.0125759
625	0.0126374
624	0.0126991
623	0.0127517
622	0.0127857
621	0.0128228
620	0.0128761
619	0.0129148
618	0.0129592
617	0.0129959
616	0.0130314
615	0.0130578
614	0.0131016
613	0.0131549
612	0.0132064
611	0.0132515
610	0.0133052
609	0.0133662
608	0.0134292
607	0.0135037
606	0.0135453
605	0.0135882
604	0.0136285
603	0.0136863
602	0.0137592
601	0.0138171
600	0.0138626
599	0.0139169
598	0.0139822
597	0.0140489
596	0.0141251
595	0.0142034
594	0.0142741
593	0.014356
592	0.0144129
591	0.0144753
590	0.0145541
589	0.0146196
588	0.0147159
587	0.0147965
586	0.0149064
585	0.0150119
584	0.0150954
583	0.0151873
582	0.0152821
581	0.0153918
580	0.0155069
579	0.0156149
578	0.0157314
577	0.0158576
576	0.015976
575	0.016113
574	0.0162396
573	0.0164061
572	0.016565
571	0.0167298
570	0.0169139
569	0.017085
568	0.0172941
567	0.0175407
566	0.0177819
565	0.0180203
564	0.0182683
563	0.0185503
562	0.0188679
561	0.0191983
560	0.0195502
559	0.0199306
558	0.0203546
557	0.0208221
556	0.0213097
555	0.0218513
554	0.0224262
553	0.023033
552	0.0236855
551	0.02442
550	0.0252476
549	0.0261455
548	0.0271296
547	0.0281758
546	0.0293433
545	0.0306215
544	0.0320402
543	0.0336347
542	0.0353411
541	0.0372373
540	0.0392627
539	0.0415433
538	0.0440189
537	0.0467558
536	0.0497565
535	0.053086
534	0.0567915
533	0.0608683
532	0.0653569
531	0.0703011
530	0.0757733
529	0.0818125
528	0.0884859
527	0.0958296
526	0.103943
525	0.112896
524	0.122803
523	0.133793
522	0.145872
521	0.15911
520	0.174074
519	0.190173
518	0.207966
517	0.22743
516	0.248836
515	0.272124
514	0.297699
513	0.325421
512	0.355635
511	0.388404
510	0.423787
509	0.4622
508	0.503269
507	0.547562
506	0.594652
505	0.644876
504	0.698225
503	0.7543
502	0.813173
501	0.874478
500	0.938624
499	1.00555
498	1.07487
497	1.14624
496	1.21934
495	1.2941
494	1.37016
493	1.44612
492	1.52165
491	1.59632
490	1.66962
489	1.7414
488	1.81053
487	1.87808
486	1.94214
485	2.00326
484	2.06029
483	2.11375
482	2.16365
481	2.20933
480	2.24997
479	2.28644
478	2.31976
477	2.34894
476	2.37483
475	2.39608
474	2.413
473	2.42746
472	2.43844
471	2.4465
470	2.45182
469	2.45543
468	2.45708
467	2.45669
466	2.45427
465	2.4506
464	2.44566
463	2.4409
462	2.43429
461	2.42806
460	2.42133
459	2.41409
458	2.40677
457	2.3983
456	2.39014
455	2.38278
454	2.37555
453	2.36902
452	2.36281
451	2.35637
450	2.35112
449	2.34578
448	2.34062
447	2.33571
446	2.33248
445	2.3299
444	2.32694
443	2.32419
442	2.3215
441	2.32015
440	2.31906
439	2.31838
438	2.31767
437	2.31822
436	2.31867
435	2.31951
434	2.32088
433	2.32272
432	2.32549
431	2.32792
430	2.33064
429	2.33266
428	2.33531
427	2.33872
426	2.34181
425	2.34518
424	2.34867
423	2.3534
422	2.35836
421	2.36357
420	2.37388
419	2.37916
418	2.38449
417	2.39061
416	2.39885
415	2.40566
414	2.41303
413	2.41979
412	2.4264
411	2.43243
410	2.43868
409	2.44627
408	2.45276
407	2.4592
406	2.46452
405	2.46991
404	2.47465
403	2.48077
402	2.48493
401	2.48909
400	2.49421
399	2.49791
398	2.50217
397	2.50506
396	2.50751
395	2.50924
394	2.51071
393	2.51254
392	2.51397
391	2.51377
390	2.51295
389	2.51087
388	2.51
387	2.50796
386	2.50606
385	2.50402
384	2.50311
383	2.50129
382	2.49767
381	2.49182
380	2.48561
379	2.4801
378	2.47486
377	2.46974
376	2.46415
375	2.45941
374	2.454
373	2.44818
372	2.43988
371	2.43299
370	2.42515
369	2.41911
368	2.41194
367	2.40529
366	2.39929
365	2.39305
364	2.38394
363	2.37539
362	2.36378
361	2.35426
360	2.34647
359	2.34207
358	2.33484
357	2.32652
356	2.32016
355	2.31398
354	2.30717
353	2.29886
352	2.29164
351	2.28405
350	2.27727
349	2.27118
348	2.26847
347	2.26363
346	2.2598
345	2.2547
344	2.24841
343	2.24397
342	2.23847
341	2.23428
340	2.23966
339	2.23606
338	2.23084
337	2.2274
336	2.2229
335	2.22073
334	2.21683
333	2.21598
332	2.21246
331	2.20804
330	2.20196
329	2.1972
328	2.19482
327	2.19096
326	2.18821
325	2.18184
324	2.1793
323	2.17395
322	2.16762
321	2.16251
320	2.15871
319	2.1543
318	2.14987
317	2.1452
316	2.14198
315	2.13663
314	2.13229
313	2.12853
312	2.12494
311	2.11967
310	2.11563
309	2.11018
308	2.10535
307	2.10014
306	2.09487
305	2.08778
304	2.08044
303	2.07439
302	2.07084
301	2.06405
300	2.0568
299	2.04761
298	2.03491
297	2.02212
296	2.00973
295	1.99624
294	1.98493
293	1.97012
292	1.95623
291	1.9391
290	1.9246
289	1.90729
288	1.88769
287	1.86994
286	1.85301
285	1.84002
284	1.82891
283	1.81949
282	1.80981
281	1.79969
280	1.7889
279	1.78075
278	1.77169
277	1.76757
276	1.76104
275	1.75636
274	1.75068
273	1.74516
272	1.74057
271	1.73573
270	1.73051
269	1.72498
268	1.71979
267	1.71233
266	1.70661
265	1.69934
264	1.69386
263	1.68452
262	1.67584
261	1.66598
260	1.65487
259	1.64227
258	1.62719
257	1.61217
256	1.59575
255	1.57501
254	1.5523
253	1.52434
252	1.49492
251	1.46556
250	1.43488
249	1.40595
248	1.38011
247	1.3573
246	1.33594
245	1.31486
244	1.29323
243	1.27187
242	1.24947
241	1.22425
240	1.19822
239	1.17177
238	1.14892
237	1.12858
236	1.1078
235	1.08884
234	1.06886
233	1.05454
232	1.04257
231	1.03501
230	1.02901
229	1.02663
228	1.02337
227	1.02282
226	1.02235
225	1.02724
224	1.03106
223	1.03629
222	1.03773
221	1.04099
220	1.04573
219	1.05004
218	1.0542
217	1.05612
216	1.05518
215	1.05041
214	1.04542
213	1.03717
212	1.02732
211	1.01553
210	0.999629
209	0.980745
208	0.960365
207	0.933134
206	0.903417
205	0.871084
204	0.844376
203	0.816468
202	0.787441
201	0.759686
200	0.732835
