# Supplementary material for: Efficient and stable visible-light-driven Z-scheme overall water splitting using an oxysulfide H2 evolution photocatalyst
Source: Nat Commun. 2024 Jan 9;15:397. doi: 10.1038/s41467-024-44706-4 (PMC10776739; doi:10.1038/s41467-024-44706-4)
Supplement: Supplementary file 3 — Source Data [file 41467_2024_44706_MOESM3_ESM.zip › Source_Data/Source_Data_Fig.4.xlsx]

## Sheet: 4b
	Time (h)	H2	O2	N2
8.5 kPa	0	0	0	0
	1	189.3	32.1	0
	2	425.3	125.6	0
	3	647.5	250.6	0
	4	857.7	373.9	0
	5	1058.2	497.3	0
	6	1265.4	618.1	0
	7	1478.6	732.4	0
	8	1665	832	0
	9	1825.2	929.4	0
	10	2024.9	1028.5	0
	11	2214.9	1104.1	0
	12	2348.6	1173.6	0
	13	2504.9	1249.2	0
	14	2682.9	1299.2	0
	15	2800.7	1368.8	0
	16	2912.4	1438.9	0
	17	2992.3	1474.2	0
	18	3075.8	1525.3	0
90 kPa	18	0	0	0
	19	170.9	68.4	0
	20	372.2	169.2	0
	21	584.5	287.5	0
	22	826.5	405.1	0
	23	1031.5	517.6	0
	24	1241	623.9	0
	25	1436.4	725.5	0
	26	1645.1	825.8	0
	27	1840	914.2	0
	28	1995.9	1005.7	0
	29	2145.5	1074.8	0
	30	2298.5	1147.8	0
8.5 kPa	30	0	0	0
	31	185	30.1	0
	32	407.9	115.5	0
	33	647.5	250.6	0
	34	857.7	373.9	0
	35	1053.1	462.2	0
	36	1231.7	580.7	0
	37	1411.9	680.8	0
	38	1585	789.9	0
	39	1735.4	879.3	0
	40	1895.7	978.7	0
	41	2049.5	1057.3	0
	42	2200.5	1147.9	0
90 kPa	42	0	0	0
	43	147.6	76.8	0
	44	352.4	169.6	0
	45	586.1	285.3	0
	46	807.6	399.5	0
	47	997.3	496.3	0
	48	1191.5	606.7	0
	49	1364.6	695	0
	50	1528.9	784.8	0
	51	1692.6	869.4	0
	52	1848.5	959.2	0
	53	1990.4	1035.5	0
	54	2115.1	1107.3	0
8.5 kPa	54	0	0	0
	55	159.4	40.2	0
	56	366.7	114.7	0
	57	569	216.9	0
	58	769.3	325.4	0
	59	959.7	430.5	0
	60	1141.9	533	0
	61	1319.4	629.7	0
	62	1492.2	718.5	0
	63	1664.6	813.9	0
	64	1815.8	905.4	0
	65	1962.8	982.7	0
	66	2093.5	1051.8	0
90 kPa	66	0	0	0
	67	149.1	96.5	0
	68	328	150.3	0
	69	547.3	250.1	0
	70	740.1	348.2	0
	71	919.6	436.4	0
	72	1088.3	520.9	0
	73	1251.3	607.5	0
	74	1413.1	693.9	0
	75	1555.9	766.6	0
	76	1695.1	841.4	0
	77	1834.4	911.2	0
	78	1969.9	977.3	0
8.5 kPa	78	0	0	0
	79	146.6	22.3	0
	80	327.7	90.6	0
	81	498.4	184.9	0
	82	661.6	280.6	0
	83	824.3	374.8	0
	84	985.7	467.9	0
	85	1141.8	564.6	0
	86	1296.2	646	0
	87	1449.8	732.3	0
	88	1606	813.5	0
	89	1752.6	876.4	0
	90	1902	964.8	0
90 kPa	90	0	0	0
	91	119	55.2	0
	92	293.3	132.2	0
	93	464.6	225.4	0
	94	632.6	316.1	0
	95	798.2	405	0
	96	963	486.9	0
	97	1125.8	558.9	0
	98	1283.4	638.5	0
	99	1437.1	714	0
	100	1583.9	784.1	0
	101	1724.5	846.9	0
	102	1849.8	909.5	0
8.5 kPa	102	0	0	0
	103	144.1	21	0
	104	315.5	79.4	0
	105	474.8	165.6	0
	106	631.5	248.1	0
	107	782.5	326.3	0
	108	931.1	419.9	0
	109	1076.2	501.7	0
	110	1221.9	580.3	0
	111	1366	661	0
	112	1505.5	727.8	0
	113	1643.3	794.9	0
	114	1779.8	864.6	0

## Sheet: 4c
λ (nm)	F(R)	λ (nm)	F(R)		λ (nm)	AQY(%)	AQY(%)
	STOS		BVO			90 kPa	8.5kPa
1000	0.0693903	1000	0.0116349		380	6.89	7.09
999	0.0693616	999	0.011629		420	6.82	6.93
998	0.0692801	998	0.01162		460	5.65	5.92
997	0.0692192	997	0.0116091		500	2.39	2.44
996	0.0691641	996	0.0115917		540	0.24	0.25
995	0.0691648	995	0.0115882		580	0	0
994	0.069155	994	0.0115734
993	0.0691355	993	0.0115595
992	0.0691557	992	0.0115586
991	0.0691159	991	0.0115613
990	0.0691307	990	0.011558
989	0.069267	989	0.0115589
988	0.0695384	988	0.011554
987	0.0699067	987	0.0115389
986	0.070506	986	0.0115268
985	0.0712648	985	0.0115105
984	0.0722512	984	0.0115063
983	0.0733004	983	0.0115038
982	0.0744716	982	0.011499
981	0.075678	981	0.0114958
980	0.0769157	980	0.0114821
979	0.0781938	979	0.0114744
978	0.0795456	978	0.0114857
977	0.0809212	977	0.011492
976	0.0823422	976	0.0114796
975	0.0837073	975	0.0114551
974	0.0851574	974	0.0114444
973	0.0865534	973	0.0114448
972	0.0879141	972	0.011439
971	0.0891526	971	0.0114373
970	0.0902254	970	0.0114243
969	0.0909712	969	0.0114265
968	0.0913604	968	0.0114117
967	0.0913352	967	0.0114098
966	0.0908921	966	0.0113959
965	0.0901303	965	0.0113863
964	0.0891362	964	0.0113785
963	0.0879602	963	0.0113647
962	0.086711	962	0.0113727
961	0.0853596	961	0.0113586
960	0.0839548	960	0.0113571
959	0.0825212	959	0.0113547
958	0.0810488	958	0.0113645
957	0.079625	957	0.011364
956	0.078181	956	0.0113444
955	0.0767016	955	0.011326
954	0.075272	954	0.0113202
953	0.0738699	953	0.0113241
952	0.0725761	952	0.0113151
951	0.071422	951	0.0113098
950	0.0703906	950	0.0113059
949	0.0695312	949	0.011318
948	0.0687759	948	0.0113125
947	0.0681289	947	0.0113048
946	0.0676426	946	0.0112903
945	0.0672678	945	0.011288
944	0.066994	944	0.0112866
943	0.0667241	943	0.0112664
942	0.0664499	942	0.0112674
941	0.0661823	941	0.0112581
940	0.0659425	940	0.0112486
939	0.0656726	939	0.0112392
938	0.0654494	938	0.0112302
937	0.0651915	937	0.0112313
936	0.064957	936	0.011216
935	0.0647291	935	0.0112086
934	0.0645161	934	0.0111954
933	0.0643102	933	0.0111891
932	0.0641534	932	0.0112009
931	0.0639121	931	0.0111912
930	0.0637252	930	0.0111886
929	0.0634763	929	0.0111702
928	0.0633134	928	0.0111696
927	0.0631136	927	0.011149
926	0.0629453	926	0.0111342
925	0.0628219	925	0.0111421
924	0.0626813	924	0.0111342
923	0.0625053	923	0.0111374
922	0.0623478	922	0.0111274
921	0.0622014	921	0.0111206
920	0.0621097	920	0.0111212
919	0.0620278	919	0.0111144
918	0.0619159	918	0.0111002
917	0.0618138	917	0.0110923
916	0.0617286	916	0.0110888
915	0.0615825	915	0.0110891
914	0.0614861	914	0.0110921
913	0.061352	913	0.0110882
912	0.061285	912	0.011104
911	0.0611338	911	0.0110906
910	0.0610255	910	0.0110826
909	0.0608843	909	0.0110532
908	0.0608642	908	0.0110834
907	0.060785	907	0.0110895
906	0.060677	906	0.0110749
905	0.0605274	905	0.0110588
904	0.0604444	904	0.0110491
903	0.0603881	903	0.0110518
902	0.0603322	902	0.0110739
901	0.0602826	901	0.0110619
900	0.0601633	900	0.0110548
899	0.0601004	899	0.0110425
898	0.0600094	898	0.0110487
897	0.0599551	897	0.0110595
896	0.0598616	896	0.0110497
895	0.0598013	895	0.0110549
894	0.0597179	894	0.0110344
893	0.0596622	893	0.0110186
892	0.0595423	892	0.0110013
891	0.0594813	891	0.0110265
890	0.0593729	890	0.0110302
889	0.0593623	889	0.0110365
888	0.0592732	888	0.0110259
887	0.0592242	887	0.0110305
886	0.0591489	886	0.0110022
885	0.059038	885	0.0110121
884	0.0589512	884	0.0110021
883	0.058849	883	0.0110114
882	0.0587658	882	0.0109935
881	0.0587294	881	0.0110147
880	0.0586172	880	0.010992
879	0.0585873	879	0.0110017
878	0.0584147	878	0.010942
877	0.0583221	877	0.0109492
876	0.0582937	876	0.0109552
875	0.0582463	875	0.0109721
874	0.0581811	874	0.0109749
873	0.0580788	873	0.0109707
872	0.0579809	872	0.0109652
871	0.0580067	871	0.0109682
870	0.0578905	870	0.0109645
869	0.0578537	869	0.010961
868	0.0577454	868	0.0109703
867	0.0577692	867	0.0109805
866	0.0576314	866	0.0109873
865	0.057525	865	0.0109944
864	0.0573815	864	0.0109501
863	0.0573254	863	0.0109289
862	0.0572874	862	0.0108975
861	0.0572052	861	0.0108787
860	0.0571438	860	0.0109171
859	0.0571025	859	0.0109465
858	0.0570068	858	0.0109578
857	0.0569127	857	0.0109234
856	0.0568408	856	0.0109183
855	0.0567354	855	0.0108838
854	0.0566651	854	0.0108961
853	0.0565663	853	0.0108619
852	0.0565295	852	0.0108701
851	0.0564863	851	0.0109117
850	0.0543471	850	0.0101705
849	0.054322	849	0.0101487
848	0.0539894	848	0.0100886
847	0.0537298	847	0.0100336
846	0.0535721	846	0.0100171
845	0.0536979	845	0.00999222
844	0.0536619	844	0.00997879
843	0.0537583	843	0.0100141
842	0.0536541	842	0.0100113
841	0.053643	841	0.0100258
840	0.053534	840	0.00996933
839	0.0534577	839	0.00998989
838	0.0533219	838	0.0100276
837	0.0531632	837	0.0100545
836	0.0530888	836	0.00999628
835	0.0529675	835	0.00996754
834	0.0529081	834	0.00996103
833	0.0528316	833	0.00997219
832	0.0529146	832	0.00999297
831	0.052832	831	0.00994423
830	0.0529078	830	0.00998159
829	0.0527846	829	0.00995795
828	0.0527497	828	0.00998407
827	0.052548	827	0.00998901
826	0.0525904	826	0.0100147
825	0.0525107	825	0.0100255
824	0.0525491	824	0.0100177
823	0.0524894	823	0.00999504
822	0.0524141	822	0.00996847
821	0.0523403	821	0.00994946
820	0.0522114	820	0.00993939
819	0.0521835	819	0.00992549
818	0.0521593	818	0.00995243
817	0.0522274	817	0.00998926
816	0.052216	816	0.00997623
815	0.052125	815	0.0099576
814	0.0521228	814	0.00997588
813	0.0520916	813	0.00997999
812	0.052072	812	0.0100055
811	0.0521014	811	0.0100242
810	0.0520597	810	0.0100404
809	0.0519809	809	0.0100325
808	0.0518502	808	0.0100261
807	0.0517914	807	0.0100533
806	0.0517647	806	0.0100617
805	0.0517212	805	0.0100586
804	0.0515956	804	0.0100517
803	0.0515553	803	0.010034
802	0.0514814	802	0.0100436
801	0.0514439	801	0.0100278
800	0.0514508	800	0.0100508
799	0.0514551	799	0.0100573
798	0.0514553	798	0.0100801
797	0.0514019	797	0.0100649
796	0.0513537	796	0.0100455
795	0.0512788	795	0.0100315
794	0.0512164	794	0.010048
793	0.0511402	793	0.0100574
792	0.051112	792	0.0100435
791	0.0511182	791	0.0100253
790	0.0511264	790	0.0100394
789	0.0510861	789	0.0100182
788	0.0510069	788	0.0100234
787	0.0509433	787	0.0100402
786	0.0509621	786	0.0100652
785	0.0509197	785	0.0100828
784	0.0509027	784	0.0100914
783	0.050841	783	0.0100869
782	0.0508119	782	0.010092
781	0.0507871	781	0.0100673
780	0.0507705	780	0.0100977
779	0.0507496	779	0.0101097
778	0.0507258	778	0.0101273
777	0.0506252	777	0.0100976
776	0.0505722	776	0.0100859
775	0.050562	775	0.0100983
774	0.050615	774	0.0101313
773	0.0505661	773	0.0101289
772	0.0505278	772	0.0101032
771	0.0505333	771	0.0101035
770	0.0505247	770	0.0101003
769	0.0505227	769	0.0101509
768	0.0504424	768	0.0101627
767	0.0504505	767	0.0102086
766	0.0504115	766	0.0102114
765	0.0505036	765	0.0102253
764	0.0504612	764	0.0101949
763	0.0504386	763	0.0102027
762	0.0503873	762	0.0101992
761	0.0503901	761	0.0102332
760	0.0503665	760	0.0102348
759	0.0503151	759	0.0102556
758	0.0502054	758	0.0102281
757	0.0501597	757	0.0102428
756	0.0501469	756	0.0102309
755	0.0501674	755	0.0102415
754	0.0501602	754	0.0102641
753	0.0501859	753	0.0102721
752	0.0501029	752	0.0102861
751	0.050089	751	0.010294
750	0.0500817	750	0.0103163
749	0.0500443	749	0.0103201
748	0.0500751	748	0.0103228
747	0.0501015	747	0.0103388
746	0.0500781	746	0.0103476
745	0.0500211	745	0.0103519
744	0.0499706	744	0.0103388
743	0.0499693	743	0.0103503
742	0.0500041	742	0.010367
741	0.0499986	741	0.0103898
740	0.0499546	740	0.0104107
739	0.0499987	739	0.0104249
738	0.0500098	738	0.0104317
737	0.0500011	737	0.0104364
736	0.0499889	736	0.010443
735	0.0499715	735	0.0104573
734	0.0498891	734	0.0104567
733	0.0498683	733	0.0104816
732	0.0498563	732	0.010469
731	0.0499082	731	0.0104998
730	0.049949	730	0.0105312
729	0.0499635	729	0.0105564
728	0.0499166	728	0.0105507
727	0.0498774	727	0.0105271
726	0.0498834	726	0.0105314
725	0.0499564	725	0.0105697
724	0.0499857	724	0.0106056
723	0.0500238	723	0.0106306
722	0.050054	722	0.0106488
721	0.050056	721	0.0106453
720	0.0501111	720	0.0106887
719	0.0501085	719	0.0107007
718	0.0501445	718	0.0107281
717	0.0501788	717	0.0107264
716	0.0501927	716	0.0107154
715	0.0502081	715	0.0107257
714	0.0501981	714	0.0107403
713	0.05021	713	0.0107689
712	0.0502572	712	0.0108023
711	0.0503194	711	0.0108178
710	0.0503716	710	0.0108448
709	0.0504017	709	0.0108656
708	0.0504124	708	0.0108834
707	0.0504414	707	0.0109051
706	0.0504781	706	0.0109254
705	0.0504975	705	0.0109311
704	0.0505394	704	0.0109269
703	0.0505706	703	0.0109284
702	0.050682	702	0.0109605
701	0.0507302	701	0.0109838
700	0.0507628	700	0.0109966
699	0.0508431	699	0.0110055
698	0.050916	698	0.0110378
697	0.0509732	697	0.0110328
696	0.0510626	696	0.0110667
695	0.0511294	695	0.0110802
694	0.051238	694	0.0111228
693	0.0513282	693	0.0111519
692	0.0514503	692	0.0111926
691	0.0515826	691	0.0112207
690	0.051734	690	0.0112571
689	0.0519211	689	0.0112883
688	0.0520987	688	0.0113147
687	0.0522522	687	0.0113476
686	0.052402	686	0.0113599
685	0.0525267	685	0.0113745
684	0.0527341	684	0.011383
683	0.0529146	683	0.0113832
682	0.0531752	682	0.0114174
681	0.053358	681	0.0114115
680	0.0536237	680	0.0114255
679	0.0538301	679	0.0113914
678	0.0541545	678	0.0113929
677	0.0544696	677	0.0114037
676	0.0548262	676	0.0114255
675	0.0552124	675	0.0114476
674	0.0555983	674	0.0114513
673	0.0560602	673	0.0114511
672	0.0565472	672	0.0114662
671	0.05709	671	0.0114886
670	0.0576307	670	0.0115315
669	0.058228	669	0.0115395
668	0.0588539	668	0.0115559
667	0.0595432	667	0.0115581
666	0.060323	666	0.0115778
665	0.0612033	665	0.0116066
664	0.0621145	664	0.0116237
663	0.0630387	663	0.0116241
662	0.0640994	662	0.0116579
661	0.0651421	661	0.0116749
660	0.0662541	660	0.0116856
659	0.0674916	659	0.0117074
658	0.068845	658	0.0117523
657	0.0701868	657	0.0117684
656	0.071543	656	0.0117939
655	0.0730008	655	0.0118009
654	0.0745618	654	0.0118176
653	0.0762029	653	0.0118515
652	0.0778689	652	0.0118595
651	0.0795226	651	0.0118913
650	0.0812152	650	0.0119035
649	0.0829366	649	0.0119274
648	0.084672	648	0.011945
647	0.0865294	647	0.0119817
646	0.0883678	646	0.0120117
645	0.0901936	645	0.0120408
644	0.0919637	644	0.0120496
643	0.0937797	643	0.0120771
642	0.0955779	642	0.0121011
641	0.0973672	641	0.0121471
640	0.0990691	640	0.0121758
639	0.100776	639	0.0122064
638	0.102411	638	0.0122351
637	0.104066	637	0.0122585
636	0.105619	636	0.0122987
635	0.107127	635	0.0123245
634	0.108651	634	0.0123528
633	0.110092	633	0.0123637
632	0.111546	632	0.0123947
631	0.112968	631	0.0124303
630	0.114444	630	0.0124754
629	0.115817	629	0.0125127
628	0.117134	628	0.0125281
627	0.118427	627	0.0125612
626	0.119729	626	0.0125759
625	0.121091	625	0.0126374
624	0.122454	624	0.0126991
623	0.12375	623	0.0127517
622	0.125015	622	0.0127857
621	0.126275	621	0.0128228
620	0.127573	620	0.0128761
619	0.128868	619	0.0129148
618	0.130194	618	0.0129592
617	0.131498	617	0.0129959
616	0.132856	616	0.0130314
615	0.134283	615	0.0130578
614	0.135699	614	0.0131016
613	0.137117	613	0.0131549
612	0.138562	612	0.0132064
611	0.140052	611	0.0132515
610	0.141648	610	0.0133052
609	0.143301	609	0.0133662
608	0.14498	608	0.0134292
607	0.146753	607	0.0135037
606	0.14846	606	0.0135453
605	0.150236	605	0.0135882
604	0.151988	604	0.0136285
603	0.153946	603	0.0136863
602	0.155929	602	0.0137592
601	0.157955	601	0.0138171
600	0.16025	600	0.0138626
599	0.162406	599	0.0139169
598	0.164725	598	0.0139822
597	0.167093	597	0.0140489
596	0.16958	596	0.0141251
595	0.172149	595	0.0142034
594	0.174754	594	0.0142741
593	0.177435	593	0.014356
592	0.180135	592	0.0144129
591	0.182969	591	0.0144753
590	0.185921	590	0.0145541
589	0.188942	589	0.0146196
588	0.192082	588	0.0147159
587	0.195425	587	0.0147965
586	0.198786	586	0.0149064
585	0.202367	585	0.0150119
584	0.205864	584	0.0150954
583	0.2097	583	0.0151873
582	0.213527	582	0.0152821
581	0.217506	581	0.0153918
580	0.221579	580	0.0155069
579	0.225853	579	0.0156149
578	0.230198	578	0.0157314
577	0.234748	577	0.0158576
576	0.239328	576	0.015976
575	0.244129	575	0.016113
574	0.249011	574	0.0162396
573	0.254064	573	0.0164061
572	0.259336	572	0.016565
571	0.264809	571	0.0167298
570	0.270546	570	0.0169139
569	0.276504	569	0.017085
568	0.282608	568	0.0172941
567	0.288874	567	0.0175407
566	0.295104	566	0.0177819
565	0.301285	565	0.0180203
564	0.30748	564	0.0182683
563	0.313993	563	0.0185503
562	0.320603	562	0.0188679
561	0.327442	561	0.0191983
560	0.334504	560	0.0195502
559	0.341839	559	0.0199306
558	0.349421	558	0.0203546
557	0.357174	557	0.0208221
556	0.365238	556	0.0213097
555	0.373221	555	0.0218513
554	0.381464	554	0.0224262
553	0.389898	553	0.023033
552	0.398492	552	0.0236855
551	0.407378	551	0.02442
550	0.416444	550	0.0252476
549	0.425738	549	0.0261455
548	0.435483	548	0.0271296
547	0.445342	547	0.0281758
546	0.455452	546	0.0293433
545	0.465747	545	0.0306215
544	0.476371	544	0.0320402
543	0.487205	543	0.0336347
542	0.498341	542	0.0353411
541	0.50989	541	0.0372373
540	0.521501	540	0.0392627
539	0.533465	539	0.0415433
538	0.545812	538	0.0440189
537	0.558238	537	0.0467558
536	0.57098	536	0.0497565
535	0.583741	535	0.053086
534	0.59702	534	0.0567915
533	0.610576	533	0.0608683
532	0.624541	532	0.0653569
531	0.638797	531	0.0703011
530	0.653336	530	0.0757733
529	0.668317	529	0.0818125
528	0.683737	528	0.0884859
527	0.699533	527	0.0958296
526	0.715668	526	0.103943
525	0.732154	525	0.112896
524	0.749104	524	0.122803
523	0.766448	523	0.133793
522	0.784228	522	0.145872
521	0.802065	521	0.15911
520	0.82121	520	0.174074
519	0.840114	519	0.190173
518	0.858991	518	0.207966
517	0.878352	517	0.22743
516	0.898167	516	0.248836
515	0.91836	515	0.272124
514	0.938982	514	0.297699
513	0.960065	513	0.325421
512	0.981321	512	0.355635
511	1.00269	511	0.388404
510	1.02422	510	0.423787
509	1.04629	509	0.4622
508	1.06856	508	0.503269
507	1.09087	507	0.547562
506	1.1135	506	0.594652
505	1.13622	505	0.644876
504	1.15869	504	0.698225
503	1.18074	503	0.7543
502	1.20285	502	0.813173
501	1.22518	501	0.874478
500	1.24772	500	0.938624
499	1.27054	499	1.00555
498	1.29303	498	1.07487
497	1.31568	497	1.14624
496	1.33808	496	1.21934
495	1.36118	495	1.2941
494	1.38453	494	1.37016
493	1.40718	493	1.44612
492	1.42963	492	1.52165
491	1.45176	491	1.59632
490	1.47443	490	1.66962
489	1.49705	489	1.7414
488	1.51888	488	1.81053
487	1.54022	487	1.87808
486	1.56032	486	1.94214
485	1.58056	485	2.00326
484	1.59987	484	2.06029
483	1.61911	483	2.11375
482	1.63747	482	2.16365
481	1.65586	481	2.20933
480	1.67384	480	2.24997
479	1.69194	479	2.28644
478	1.71013	478	2.31976
477	1.72716	477	2.34894
476	1.744	476	2.37483
475	1.76052	475	2.39608
474	1.7769	474	2.413
473	1.7937	473	2.42746
472	1.81038	472	2.43844
471	1.8265	471	2.4465
470	1.84259	470	2.45182
469	1.85743	469	2.45543
468	1.8718	468	2.45708
467	1.88482	467	2.45669
466	1.8978	466	2.45427
465	1.91049	465	2.4506
464	1.92297	464	2.44566
463	1.93531	463	2.4409
462	1.94723	462	2.43429
461	1.95919	461	2.42806
460	1.97058	460	2.42133
459	1.9821	459	2.41409
458	1.99303	458	2.40677
457	2.0035	457	2.3983
456	2.01352	456	2.39014
455	2.02308	455	2.38278
454	2.03163	454	2.37555
453	2.04056	453	2.36902
452	2.04946	452	2.36281
451	2.05798	451	2.35637
450	2.0659	450	2.35112
449	2.07354	449	2.34578
448	2.08057	448	2.34062
447	2.08734	447	2.33571
446	2.09398	446	2.33248
445	2.10107	445	2.3299
444	2.10674	444	2.32694
443	2.11269	443	2.32419
442	2.11768	442	2.3215
441	2.12385	441	2.32015
440	2.12952	440	2.31906
439	2.13504	439	2.31838
438	2.13961	438	2.31767
437	2.14443	437	2.31822
436	2.14839	436	2.31867
435	2.15266	435	2.31951
434	2.15686	434	2.32088
433	2.16154	433	2.32272
432	2.16585	432	2.32549
431	2.16979	431	2.32792
430	2.17341	430	2.33064
429	2.1761	429	2.33266
428	2.17852	428	2.33531
427	2.18001	427	2.33872
426	2.18101	426	2.34181
425	2.18156	425	2.34518
424	2.18197	424	2.34867
423	2.18292	423	2.3534
422	2.18479	422	2.35836
421	2.18694	421	2.36357
420	2.19569	420	2.37388
419	2.19853	419	2.37916
418	2.20094	418	2.38449
417	2.20309	417	2.39061
416	2.20583	416	2.39885
415	2.20651	415	2.40566
414	2.20623	414	2.41303
413	2.20626	413	2.41979
412	2.20612	412	2.4264
411	2.20673	411	2.43243
410	2.20713	410	2.43868
409	2.20792	409	2.44627
408	2.20836	408	2.45276
407	2.20851	407	2.4592
406	2.20891	406	2.46452
405	2.20927	405	2.46991
404	2.20867	404	2.47465
403	2.20971	403	2.48077
402	2.20954	402	2.48493
401	2.21031	401	2.48909
400	2.21064	400	2.49421
399	2.21007	399	2.49791
398	2.20935	398	2.50217
397	2.20997	397	2.50506
396	2.21198	396	2.50751
395	2.21284	395	2.50924
394	2.2137	394	2.51071
393	2.21363	393	2.51254
392	2.21441	392	2.51397
391	2.21534	391	2.51377
390	2.21427	390	2.51295
389	2.21414	389	2.51087
388	2.2145	388	2.51
387	2.21591	387	2.50796
386	2.2159	386	2.50606
385	2.21487	385	2.50402
384	2.21313	384	2.50311
383	2.2118	383	2.50129
382	2.20985	382	2.49767
381	2.20945	381	2.49182
380	2.20788	380	2.48561
379	2.206	379	2.4801
378	2.20416	378	2.47486
377	2.2041	377	2.46974
376	2.20244	376	2.46415
375	2.20274	375	2.45941
374	2.2014	374	2.454
373	2.20056	373	2.44818
372	2.1991	372	2.43988
371	2.19545	371	2.43299
370	2.19769	370	2.42515
369	2.19544	369	2.41911
368	2.19247	368	2.41194
367	2.18797	367	2.40529
366	2.18453	366	2.39929
365	2.17895	365	2.39305
364	2.17677	364	2.38394
363	2.17503	363	2.37539
362	2.1746	362	2.36378
361	2.17297	361	2.35426
360	2.17066	360	2.34647
359	2.1683	359	2.34207
358	2.16268	358	2.33484
357	2.1588	357	2.32652
356	2.15441	356	2.32016
355	2.15115	355	2.31398
354	2.14844	354	2.30717
353	2.1429	353	2.29886
352	2.13948	352	2.29164
351	2.13218	351	2.28405
350	2.12713	350	2.27727
349	2.12302	349	2.27118
348	2.12179	348	2.26847
347	2.11822	347	2.26363
346	2.11366	346	2.2598
345	2.10879	345	2.2547
344	2.10447	344	2.24841
343	2.10118	343	2.24397
342	2.09622	342	2.23847
341	2.08868	341	2.23428
340	2.09257	340	2.23966
339	2.08782	339	2.23606
338	2.08096	338	2.23084
337	2.07514	337	2.2274
336	2.06787	336	2.2229
335	2.0619	335	2.22073
334	2.05597	334	2.21683
333	2.04934	333	2.21598
332	2.0418	332	2.21246
331	2.03418	331	2.20804
330	2.02377	330	2.20196
329	2.01581	329	2.1972
328	2.00749	328	2.19482
327	2.00187	327	2.19096
326	1.99509	326	2.18821
325	1.98587	325	2.18184
324	1.97507	324	2.1793
323	1.96577	323	2.17395
322	1.95554	322	2.16762
321	1.94767	321	2.16251
320	1.93645	320	2.15871
319	1.92604	319	2.1543
318	1.91502	318	2.14987
317	1.90734	317	2.1452
316	1.89768	316	2.14198
315	1.88749	315	2.13663
314	1.87429	314	2.13229
313	1.86171	313	2.12853
312	1.85148	312	2.12494
311	1.84098	311	2.11967
310	1.831	310	2.11563
309	1.82132	309	2.11018
308	1.80884	308	2.10535
307	1.79725	307	2.10014
306	1.78341	306	2.09487
305	1.77165	305	2.08778
304	1.75962	304	2.08044
303	1.7459	303	2.07439
302	1.73079	302	2.07084
301	1.71616	301	2.06405
300	1.69926	300	2.0568
299	1.68337	299	2.04761
298	1.66354	298	2.03491
297	1.64583	297	2.02212
296	1.62639	296	2.00973
295	1.60649	295	1.99624
294	1.58539	294	1.98493
293	1.56287	293	1.97012
292	1.54046	292	1.95623
291	1.51815	291	1.9391
290	1.49682	290	1.9246
289	1.47355	289	1.90729
288	1.45091	288	1.88769
287	1.42746	287	1.86994
286	1.40812	286	1.85301
285	1.39079	285	1.84002
284	1.37778	284	1.82891
283	1.36605	283	1.81949
282	1.35659	282	1.80981
281	1.34889	281	1.79969
280	1.34211	280	1.7889
279	1.33833	279	1.78075
278	1.33478	278	1.77169
277	1.33361	277	1.76757
276	1.33419	276	1.76104
275	1.33673	275	1.75636
274	1.34065	274	1.75068
273	1.34467	273	1.74516
272	1.34898	272	1.74057
271	1.35388	271	1.73573
270	1.35972	270	1.73051
269	1.36524	269	1.72498
268	1.3697	268	1.71979
267	1.37426	267	1.71233
266	1.37992	266	1.70661
265	1.38463	265	1.69934
264	1.38896	264	1.69386
263	1.39205	263	1.68452
262	1.39393	262	1.67584
261	1.39596	261	1.66598
260	1.39545	260	1.65487
259	1.39432	259	1.64227
258	1.39078	258	1.62719
257	1.38569	257	1.61217
256	1.37896	256	1.59575
255	1.36842	255	1.57501
254	1.35489	254	1.5523
253	1.33885	253	1.52434
252	1.31912	252	1.49492
251	1.29864	251	1.46556
250	1.27848	250	1.43488
249	1.26017	249	1.40595
248	1.24535	248	1.38011
247	1.23407	247	1.3573
246	1.22242	246	1.33594
245	1.21122	245	1.31486
244	1.19966	244	1.29323
243	1.1869	243	1.27187
242	1.17311	242	1.24947
241	1.15775	241	1.22425
240	1.1415	240	1.19822
239	1.12455	239	1.17177
238	1.1102	238	1.14892
237	1.09575	237	1.12858
236	1.08292	236	1.1078
235	1.07027	235	1.08884
234	1.05723	234	1.06886
233	1.0477	233	1.05454
232	1.03844	232	1.04257
231	1.03238	231	1.03501
230	1.0282	230	1.02901
229	1.02362	229	1.02663
228	1.01909	228	1.02337
227	1.01329	227	1.02282
226	1.00995	226	1.02235
225	1.00975	225	1.02724
224	1.01223	224	1.03106
223	1.01055	223	1.03629
222	1.01078	222	1.03773
221	1.00767	221	1.04099
220	1.00913	220	1.04573
219	1.0088	219	1.05004
218	1.00937	218	1.0542
217	1.00868	217	1.05612
216	1.00381	216	1.05518
215	0.998989	215	1.05041
214	0.99526	214	1.04542
213	0.99285	213	1.03717
212	0.987069	212	1.02732
211	0.976049	211	1.01553
210	0.964242	210	0.999629
209	0.949742	209	0.980745
208	0.938463	208	0.960365
207	0.918468	207	0.933134
206	0.90008	206	0.903417
205	0.871676	205	0.871084
204	0.848003	204	0.844376
203	0.819254	203	0.816468
202	0.792453	202	0.787441
201	0.766927	201	0.759686
200	0.739328	200	0.732835

## Sheet: 4d
	Time (h)	H2	O2	N2
8.5 kPa	0	0	3.5	0
	1	48.4	19.7	0
	2	89.8	39.2	0
	3	126.6	56.6	0
	4	160.1	72.2	0
	5	190.3	89.5	0
	6	219.2	103.4	0
	7	243.9	116.1	0
	8	267.4	131.3	0
	9	289.5	144.2	0
	10	309.3	154.4	0
	11	326.6	163.6	0
	12	344.7	170.5	0
90 kPa	12	0	0	0
	13	45	22.2	0
	14	78.6	42.2	0
	15	113.6	58.6	0
	16	147.7	76.6	0
	17	174.6	87.3	0
	18	201.5	106.5	0
	19	224.9	116.5	0
	20	249	129	0
	21	266	137.9	0
	22	291.4	147.2	0
	23	311	155.9	0
	24	324.9	161	0
8.5 kPa	24	0	0	0
	25	44.8	15.2	0
	26	84.5	33.4	0
	27	118.9	51.5	0
	28	152.5	67.5	0
	29	181.7	83.4	0
	30	206.1	99.1	0
	31	232.8	110.7	0
	32	256.7	126.2	0
	33	277.9	137.6	0
	34	301.5	148.7	0
	35	315.7	157.3	0
	36	332.7	166.7	0
90 kPa	36	0	0	0
	37	36.9	11.6	0
	38	66.3	27.5	0
	39	99.4	44	0
	40	129.4	55.1	0
	41	156	70.4	0
	42	180	81.9	0
	43	201.5	92.2	0
	44	224.3	105.4	0
	45	245.6	111.3	0
	46	263.6	122.6	0
	47	280.9	131.7	0
	48	296	140.4	0
8.5 kPa	48	0	0	0
	49	36.2	13.3	0
	50	72.6	25.5	0
	51	104	38.9	0
	52	133.5	53.7	0
	53	162	72.5	0
	54	187.9	81.1	0
	55	213.8	98	0
	56	237.3	105	0
	57	258.9	122.3	0
	58	278.9	133.7	0
	59	295.4	140.1	0
	60	312.6	149	0
90 kPa	60	0	0	0
	61	31	13.8	0
	62	60.1	27.3	0
	63	88.5	40.5	0
	64	115.1	53.1	0
	65	140.1	65.2	0
	66	164	76.6	0
	67	187.3	88.2	0
	68	210	98.7	0
	69	231.4	106.7	0
	70	251.1	115.6	0
	71	268.1	122.6	0
	72	284.9	130.5	0
8.5 kPa	72	0	0	0
	73	34.6	13.4	0
	74	67.8	29.8	0
	75	98.1	44.6	0
	76	126.4	58.8	0
	77	152.8	72.2	0
	78	177.5	84	0
	79	200.5	95.6	0
	80	221.5	105.9	0
	81	242.4	116.1	0
	82	262	125.7	0
	83	280.6	135.4	0
	84	297.9	143.6	0
90 kPa	84	0	0	0
	85	28.2	9	0
	86	59.5	23.5	0
	87	88.3	37	0
	88	115.6	50.2	0
	89	140.3	61.5	0
	90	163.8	72.7	0
	91	185.8	83	0
	92	205.7	92.1	0
	93	224.9	101.5	0
	94	243.6	110	0
	95	260.7	117.5	0
	96	277.5	125.5	0
8.5 kPa	96	0	0	0
	97	24.6	8.9	0
	98	58.1	25.8	0
	99	89	40.9	0
	100	119.4	56.5	0
	101	147.1	70.1	0
	102	172.5	82.7	0
	103	195.2	94.4	0
	104	216.5	104.5	0
	105	235.7	113.9	0
	106	253.6	121.9	0
	107	269.8	129.6	0
	108	284.5	137.2	0
