# Supplementary material for: Efficient and stable visible-light-driven Z-scheme overall water splitting using an oxysulfide H2 evolution photocatalyst
Source: Nat Commun. 2024 Jan 9;15:397. doi: 10.1038/s41467-024-44706-4 (PMC10776739; doi:10.1038/s41467-024-44706-4)
Supplement: Supplementary file 3 — Source Data [file 41467_2024_44706_MOESM3_ESM.zip › Source_Data/Source_Data_Fig.5.xlsx]

## Sheet: 5a
Wavemumber	Bare STOS	Pt/IrO2/STOS	Cr2O3/Pt/IrO2/STOS	IrO2/STOS
cm^(-1)
6000	0.00442112	0.00381197	0.00254251	0.00440865
5800	0.00445426	0.00389742	0.00282211	0.00570293
5600	0.00445469	0.00409027	0.00282561	0.00548194
5400	0.00466894	0.00408091	0.00306824	0.0058493
5200	0.00470573	0.00415228	0.00304432	0.0056972
5000	0.00445054	0.00394886	0.00291503	0.0057765
4800	0.00458979	0.0041211	0.00304573	0.00574092
4600	0.00454173	0.00417659	0.00302269	0.00561634
4400	0.00461447	0.00401239	0.00286106	0.00549236
4200	0.00447934	0.00398806	0.00275274	0.00519301
4000	0.00433234	0.00385517	0.00258958	0.0048876
3800	0.00407383	0.00368513	0.00236065	0.00455441
3600	0.0037761	0.00335405	0.00214065	0.00418292
3400	0.00354277	0.00320714	0.00176696	0.00400814
3200	0.00321471	0.00289325	0.00174178	0.00383148
3000	0.00290054	0.00271345	0.00156521	0.00340695
2800	0.00266916	0.00245967	0.00163616	0.00318492
2600	0.0024624	0.00230732	0.00162415	0.00301801
2400	0.00224822	0.00211314	0.00159052	0.00273582
2200	0.00206044	0.0019999	0.00148358	0.00262382
2000	0.00191203	0.00181043	0.00141465	0.00238559
1800	0.00154262	0.00135583	0.00112523	0.00208919
1600	0.00130078	0.00119597	0.00100764	0.00173035
1400	0.00118401	0.0010737	0.0008495	0.00152328
1200	0.00102594	0.00094027	0.000828744	0.00139224

## Sheet: 5b
time (sec)	Bare STOS	Pt/IrO2/STOS	Cr2O3/Pt/IrO2/STOS	IrO2/STOS
0	2.44142e-06	4.32889e-06	3.55548e-06	1.1564e-06
5e-07	0.000677035	0.000506082	0.000377166	4.33941e-05
1e-06	0.00120091	0.000908034	0.000665164	0.00124297
1.5e-06	0.0011097	0.000836716	0.000608259	0.00206491
2e-06	0.00105618	0.000797305	0.000586235	0.00190338
2.5e-06	0.00103925	0.00077784	0.000573268	0.00173384
3e-06	0.000995073	0.000758978	0.000554845	0.00164714
3.5e-06	0.000970391	0.000744106	0.000549185	0.00159202
4e-06	0.000975351	0.000739753	0.000541671	0.00156267
4.5e-06	0.000951864	0.000727782	0.000537451	0.0015295
5e-06	0.000936492	0.000721857	0.000532614	0.00150272
5.5e-06	0.000933234	0.000709402	0.00052335	0.00147239
6e-06	0.000920965	0.000701905	0.000523968	0.00145258
6.5e-06	0.00091859	0.000701905	0.000512543	0.0014421
7e-06	0.000906387	0.000695375	0.000505131	0.00141908
7.5e-06	0.000906426	0.000689691	0.00050544	0.00140852
8e-06	0.000900207	0.000684128	0.00050719	0.00139285
8.5e-06	0.000891912	0.00068171	0.000504514	0.00139362
9e-06	0.000886551	0.00067651	0.000503896	0.00136905
9.5e-06	0.00087409	0.000673486	0.00049597	0.00135555
1e-05	0.000864458	0.000667319	0.000499985	0.00134791
1.05e-05	0.000857994	0.000654741	0.000484338	0.00134195
1.1e-05	0.000848934	0.000658128	0.000492059	0.0013136
1.15e-05	0.000844689	0.000653411	0.000480838	0.00132861
1.2e-05	0.000840925	0.000649662	0.000481044	0.00131808
1.25e-05	0.000849712	0.000647485	0.000475897	0.00129957
1.3e-05	0.00083842	0.000644703	0.000474147	0.00129549
1.35e-05	0.000832527	0.000638898	0.000470956	0.00130149
1.4e-05	0.000831463	0.000640228	0.00047178	0.00128487
1.45e-05	0.00083206	0.000637205	0.000470956	0.00127304
1.5e-05	0.00081986	0.00063406	0.000461691	0.00127672
1.55e-05	0.000819172	0.000627287	0.000462412	0.00127182
1.6e-05	0.000818912	0.000627529	0.000471265	0.00127108
1.65e-05	0.000810658	0.000631399	0.000463338	0.00125397
1.7e-05	0.000814473	0.000613983	0.00046478	0.00124332
1.75e-05	0.000789658	0.000619909	0.000463441	0.00123521
1.8e-05	0.000803363	0.000622812	0.000453147	0.00124056
1.85e-05	0.000811358	0.000615555	0.000445323	0.00124461
1.9e-05	0.000793448	0.000619063	0.000451809	0.00123238
1.95e-05	0.000786803	0.000613015	0.000450985	0.00123134
2e-05	0.000796654	0.000603823	0.000446455	0.00123053
2.05e-05	0.000798574	0.000603702	0.000445426	0.00120991
2.1e-05	0.000787932	0.000599227	0.000445426	0.00120667
2.15e-05	0.000772527	0.000599227	0.000439352	0.00120912
2.2e-05	0.000769932	0.000602613	0.000450367	0.00119848
2.25e-05	0.000768024	0.000602009	0.000435646	0.00118099
2.3e-05	0.000780626	0.000596566	0.000442646	0.00119022
2.35e-05	0.000774189	0.000590881	0.000442234	0.00117866
2.4e-05	0.000772644	0.000591244	0.00043894	0.00117565
2.45e-05	0.000781041	0.0005933	0.000433896	0.0011957
2.5e-05	0.000771359	0.000590276	0.000438219	0.00118545
2.55e-05	0.000772878	0.000582656	0.00043544	0.00117616
2.6e-05	0.000752166	0.000581204	0.000426792	0.00117371
2.65e-05	0.000755436	0.000582172	0.000433484	0.00117707
2.7e-05	0.000749467	0.000578785	0.000429366	0.00116199
2.75e-05	0.000753178	0.000580478	0.000431939	0.00115767
2.8e-05	0.000762703	0.000587373	0.000423703	0.00115795
2.85e-05	0.000746249	0.000580237	0.000431836	0.00115328
2.9e-05	0.000751543	0.000573826	0.000424733	0.00113671
2.95e-05	0.000752503	0.000578664	0.00042916	0.00113519
3e-05	0.000742602	0.000573584	0.000425351	0.00114185
3.05e-05	0.000739825	0.000579148	0.000423497	0.00114479
3.1e-05	0.000752348	0.000567415	0.000417835	0.00112685
3.15e-05	0.000744743	0.000567898	0.00042185	0.00111833
3.2e-05	0.000739747	0.000570802	0.000424527	0.00113241
3.25e-05	0.000728938	0.000565358	0.000422571	0.00112871
3.3e-05	0.000741914	0.000564874	0.000422365	0.00111653
3.35e-05	0.000729457	0.000561487	0.000413717	0.00112223
3.4e-05	0.000721658	0.00056185	0.00041835	0.0011183
3.45e-05	0.000730067	0.00056052	0.000413202	0.00111967
3.5e-05	0.000723566	0.00056306	0.000410216	0.00111222
3.55e-05	0.000724798	0.000559915	0.000416702	0.00110047
3.6e-05	0.00071722	0.000555681	0.000416188	0.00110226
3.65e-05	0.000718154	0.000553504	0.000417217	0.00110381
3.7e-05	0.000725979	0.000559431	0.000418247	0.0010838
3.75e-05	0.000721619	0.000553262	0.000420821	0.00110245
3.8e-05	0.000722398	0.000555681	0.000423394	0.00109197
3.85e-05	0.000718686	0.000554713	0.000408363	0.0010917
3.9e-05	0.000726148	0.000561366	0.000412996	0.00107654
3.95e-05	0.000712458	0.00055556	0.000406407	0.00108595
4e-05	0.000717687	0.00055302	0.000414849	0.00108604
4.05e-05	0.000715274	0.000551205	0.000409187	0.0010793
4.1e-05	0.000717013	0.000547455	0.00041382	0.00109037
4.15e-05	0.000712367	0.000553262	0.000411555	0.00108515
4.2e-05	0.000710732	0.000546487	0.00040651	0.00108213
4.25e-05	0.000707631	0.000550358	0.000413408	0.00108717
4.3e-05	0.00070706	0.000543221	0.000400538	0.00106868
4.35e-05	0.000703051	0.000543705	0.00039817	0.00107869
4.4e-05	0.00071046	0.000541528	0.000404965	0.00109606
4.45e-05	0.000683562	0.000543584	0.000403833	0.00108347
4.5e-05	0.000701169	0.000542375	0.000398479	0.0010613
4.55e-05	0.000706982	0.000549633	0.000398067	0.00106516
4.6e-05	0.000705594	0.000542012	0.000409804	0.00106923
4.65e-05	0.000696005	0.000538987	0.000405171	0.00106451
4.7e-05	0.000690555	0.000538262	0.00039642	0.00105491
4.75e-05	0.000697069	0.000538503	0.000399612	0.00104163
4.8e-05	0.000686857	0.000534027	0.000395905	0.00104447
4.85e-05	0.000698678	0.000538624	0.00039745	0.00105185
4.9e-05	0.000693566	0.000536205	0.000403421	0.0010472
4.95e-05	0.000698847	0.000537415	0.000394258	0.00105238
5e-05	0.00068883	0.000537173	0.000395596	0.00105777
5.05e-05	0.000693566	0.000530761	0.000394258	0.00104823
5.1e-05	0.000688051	0.000532213	0.000398067	0.00104527
5.15e-05	0.00069158	0.000529793	0.000394052	0.00104411
5.2e-05	0.000684846	0.000525438	0.000391787	0.00104223
5.25e-05	0.000676503	0.000535358	0.000387977	0.00103815
5.3e-05	0.000687013	0.000527616	0.000391993	0.00103995
5.35e-05	0.00068726	0.00052689	0.000391066	0.00103721
5.4e-05	0.000686196	0.000522293	0.000392096	0.00102653
5.45e-05	0.000679565	0.000525922	0.000388389	0.00101233
5.5e-05	0.000679916	0.000525801	0.000393743	0.00103328
5.55e-05	0.000684029	0.000526285	0.000386433	0.00103923
5.6e-05	0.000690465	0.000521809	0.000382829	0.00102448
5.65e-05	0.000675945	0.000522414	0.000389625	0.00101792
5.7e-05	0.000677671	0.000517212	0.000388389	0.00102652
5.75e-05	0.000687792	0.000524471	0.00038355	0.00102435
5.8e-05	0.000679488	0.000519632	0.000381079	0.00101793
5.85e-05	0.000674843	0.000519269	0.000382623	0.00102599
5.9e-05	0.000675868	0.000516849	0.000389213	0.00102056
5.95e-05	0.000674959	0.000519994	0.000379225	0.00101375
6e-05	0.000668874	0.000517938	0.00038077	0.00100792
6.05e-05	0.000677658	0.000521809	0.000388595	0.00101626
6.1e-05	0.000665488	0.000516002	0.000392302	0.00101864
6.15e-05	0.00068181	0.000516123	0.000381182	0.00101015
6.2e-05	0.000657716	0.000510921	0.000380152	0.00100899
6.25e-05	0.000668706	0.000510195	0.000386124	0.00100905
6.3e-05	0.000673104	0.000517212	0.000380461	0.00100191
6.35e-05	0.000668978	0.000512857	0.000381285	0.00101355
6.4e-05	0.000661167	0.000514188	0.000383241	0.000998597
6.45e-05	0.000664645	0.000511768	0.000385506	0.000990045
6.5e-05	0.000659455	0.000507897	0.000378814	0.000997348
6.55e-05	0.000667616	0.000511405	0.000382623	0.00100108
6.6e-05	0.00067553	0.000507655	0.000385197	0.000999552
6.65e-05	0.000665929	0.000515276	0.000384168	0.00100161
6.7e-05	0.000655576	0.000512857	0.000376136	0.00100401
6.75e-05	0.000657781	0.000509106	0.000378402	0.00100181
6.8e-05	0.000655355	0.000509711	0.000379534	0.000980235
6.85e-05	0.000657885	0.000508018	0.000377578	0.000989372
6.9e-05	0.000661609	0.00050584	0.000378917	0.00098574
6.95e-05	0.000655887	0.000506203	0.00037799	0.000997607
7e-05	0.000651995	0.000503299	0.000374592	0.000994725
7.05e-05	0.000663697	0.000505114	0.000383138	0.000993788
7.1e-05	0.000657651	0.000508743	0.000369856	0.000989104
7.15e-05	0.0006446	0.000501727	0.000365943	0.000992807
7.2e-05	0.000653772	0.000504146	0.000373665	0.000977974
7.25e-05	0.000658417	0.000504146	0.000375416	0.00098678
7.3e-05	0.000654343	0.000497008	0.000371297	0.000985937
7.35e-05	0.000650126	0.000502815	0.000376651	0.000979517
7.4e-05	0.000649633	0.000500396	0.000371606	0.000974815
7.45e-05	0.000652293	0.000499549	0.000378299	0.000972942
7.5e-05	0.000647039	0.00050088	0.000373665	0.000988961
7.55e-05	0.000662543	0.000500638	0.000368517	0.000974717
7.6e-05	0.000654226	0.000502332	0.000371709	0.000967976
7.65e-05	0.000636037	0.000502573	0.000369341	0.000975649
7.7e-05	0.000648518	0.000501364	0.000367179	0.000966821
7.75e-05	0.000631756	0.000500396	0.000370885	0.000962962
7.8e-05	0.000647921	0.000490838	0.000370679	0.000966959
7.85e-05	0.000639138	0.000498823	0.000368723	0.000966188
7.9e-05	0.000635349	0.000496282	0.00036028	0.000959483
7.95e-05	0.00064373	0.000490475	0.000364604	0.00096551
8e-05	0.000649244	0.000490354	0.00036409	0.000959376
8.05e-05	0.000639293	0.000494226	0.000368826	0.000956021
8.1e-05	0.00064722	0.00048987	0.000373562	0.000973593
8.15e-05	0.000649192	0.000491685	0.000366767	0.000962195
8.2e-05	0.000643769	0.000491564	0.000367487	0.000955856
8.25e-05	0.000619691	0.000486241	0.000360383	0.000953019
8.3e-05	0.000645235	0.000484668	0.000369135	0.000971282
8.35e-05	0.000637243	0.000491201	0.000363987	0.000960897
8.4e-05	0.000624867	0.000490354	0.000364398	0.000955923
8.45e-05	0.000639916	0.000491443	0.000358838	0.000957297
8.5e-05	0.000630367	0.000491564	0.000362545	0.000953532
8.55e-05	0.00063784	0.000493379	0.000363575	0.000950432
8.6e-05	0.000635375	0.000495315	0.00036028	0.000949656
8.65e-05	0.000638087	0.000488176	0.000365119	0.000963168
8.7e-05	0.00064255	0.000491806	0.000362133	0.000945717
8.75e-05	0.000637983	0.000487572	0.000358529	0.00095512
8.8e-05	0.000629083	0.000485273	0.000366355	0.000942532
8.85e-05	0.000621053	0.000490112	0.000353896	0.000960072
8.9e-05	0.000635609	0.000479344	0.000361515	0.000934561
8.95e-05	0.000635155	0.0004837	0.000360074	0.000951342
9e-05	0.000642044	0.000489265	0.000364501	0.000956102
9.05e-05	0.000624218	0.000478256	0.000356058	0.000954835
9.1e-05	0.000633429	0.00048007	0.000359353	0.000954978
9.15e-05	0.000619807	0.000487935	0.00035544	0.000946105
9.2e-05	0.000618679	0.000479344	0.000356161	0.00093105
9.25e-05	0.00062872	0.000484063	0.000364604	0.000923981
9.3e-05	0.000637711	0.000481159	0.000366046	0.000935658
9.35e-05	0.00063592	0.000486725	0.000356779	0.000940007
9.4e-05	0.000627877	0.000482732	0.000360589	0.000943438
9.45e-05	0.000622856	0.000481522	0.000356882	0.00093391
9.5e-05	0.000632625	0.000476078	0.000354822	0.000925127
9.55e-05	0.000627189	0.000481522	0.000357603	0.000938361
9.6e-05	0.000628927	0.000478861	0.000358117	0.000931443
9.65e-05	0.000627656	0.000480675	0.000357397	0.000933441
9.7e-05	0.00062152	0.000477409	0.000353587	0.000928927
9.75e-05	0.000622246	0.000483095	0.00035544	0.000923213
9.8e-05	0.000620962	0.000474747	0.000360177	0.000925096
9.85e-05	0.000622713	0.00047511	0.000346276	0.000930694
9.9e-05	0.000622298	0.000472932	0.000355028	0.000909043
9.95e-05	0.000627111	0.000471359	0.000357808	0.000919957
0.0001	0.000609494	0.000472206	0.000357397	0.000927072
0.0001005	0.000610804	0.000474384	0.000346997	0.000920234
0.000101	0.000620482	0.000470754	0.000358941	0.000919533
0.0001015	0.000618017	0.000475352	0.000353587	0.00092299
0.000102	0.000612711	0.000478256	0.00035163	0.000910952
0.0001025	0.000618614	0.000478377	0.000352763	0.000924471
0.000103	0.000610168	0.000471722	0.000355749	0.000933062
0.0001035	0.000602424	0.000470996	0.000349468	0.00092303
0.000104	0.000616785	0.00047511	0.000356985	0.000917397
0.0001045	0.000606367	0.000469907	0.000350395	0.000919056
0.000105	0.000609429	0.000478377	0.000348644	0.000919609
0.0001055	0.000608521	0.00046785	0.000356573	0.000913262
0.000106	0.000618653	0.000471964	0.000355955	0.000916063
0.0001065	0.000613269	0.000473658	0.00035091	0.000912098
0.000107	0.00062091	0.000471117	0.000356573	0.000914243
0.0001075	0.000613879	0.000474384	0.000345967	0.000908659
0.000108	0.000605394	0.000467608	0.000356161	0.000905488
0.0001085	0.00061851	0.000472569	0.0003471	0.000905577
0.000109	0.000600997	0.000474505	0.00034401	0.000918927
0.0001095	0.000610298	0.000470028	0.000349159	0.000910697
0.00011	0.000611946	0.000468697	0.000346482	0.000901367
0.0001105	0.00060389	0.000469544	0.000352248	0.000905635
0.000111	0.000608664	0.000467971	0.000348747	0.000909083
0.0001115	0.000612607	0.000469423	0.000340201	0.000900403
0.000112	0.000600192	0.000470391	0.0003471	0.000906813
0.0001125	0.00061192	0.000467367	0.000348232	0.000905247
0.000113	0.000617433	0.00046289	0.000350395	0.000886577
0.0001135	0.000614852	0.000461559	0.000346997	0.000888998
0.000114	0.000601321	0.000464463	0.000341539	0.000887901
0.0001145	0.000601775	0.000464342	0.000341539	0.000900764
0.000115	0.000603682	0.000464342	0.000349056	0.000896527
0.0001155	0.000605148	0.000462648	0.000346894	0.000899069
0.000116	0.000604564	0.000464826	0.000343393	0.000894917
0.0001165	0.00060555	0.000461801	0.000346379	0.000909043
0.000117	0.000605667	0.000464705	0.000350601	0.000888428
0.0001175	0.000602501	0.000460954	0.000338862	0.000903164
0.000118	0.000599894	0.000462285	0.000346379	0.000894623
0.0001185	0.000604979	0.000461559	0.00034329	0.000890787
0.000119	0.000607768	0.000462406	0.000343599	0.000894324
0.0001195	0.000600063	0.000456356	0.000337214	0.000888316
0.00012	0.00059944	0.00045805	0.000336082	0.00089068
0.0001205	0.000595457	0.000456477	0.000347409	0.000893418
0.000121	0.00059499	0.00046652	0.000347512	0.000894199
0.0001215	0.000596988	0.00045805	0.000344628	0.000903267
0.000122	0.000605083	0.000455993	0.000344525	0.000894498
0.0001225	0.000592422	0.000461801	0.000343187	0.000896434
0.000123	0.000595172	0.000455751	0.000340098	0.000892205
0.0001235	0.000587492	0.000456114	0.000345658	0.000884971
0.000124	0.000601853	0.000452847	0.000344525	0.000900466
0.0001245	0.000596975	0.000457445	0.000343393	0.000888869
0.000125	0.000589451	0.000455993	0.000332889	0.000881693
0.0001255	0.000596327	0.000458655	0.000348232	0.00089551
0.000126	0.000594523	0.000454541	0.000335567	0.000892192
0.0001265	0.00059896	0.000453694	0.000343599	0.000880484
0.000127	0.000597118	0.000457082	0.000336802	0.000869722
0.0001275	0.000603448	0.000457324	0.000341848	0.000882237
0.000128	0.000604357	0.000454541	0.000336802	0.000883834
0.0001285	0.000593395	0.00046047	0.00033186	0.000898548
0.000129	0.000594744	0.000456961	0.000334949	0.000891019
0.0001295	0.000596625	0.000454299	0.000334846	0.00089217
0.00013	0.000601139	0.000455509	0.000339789	0.000894297
0.0001305	0.00059045	0.000457687	0.000334846	0.000885894
0.000131	0.000594446	0.000453815	0.000341745	0.000887353
0.0001315	0.000594264	0.000455025	0.000334228	0.000890229
0.000132	0.000607976	0.000448975	0.000339068	0.000888089
0.0001325	0.0005877	0.00045079	0.000331654	0.000882509
0.000133	0.000602489	0.000451032	0.000334434	0.000864196
0.0001335	0.000588439	0.000457324	0.00033464	0.000869049
0.000134	0.00058901	0.000455509	0.000336699	0.000873696
0.0001345	0.000584703	0.000452363	0.00034123	0.00086978
0.000135	0.000602527	0.000452242	0.000335155	0.00087936
0.0001355	0.000589386	0.000449217	0.000329182	0.000877416
0.000136	0.000595535	0.00045442	0.000338038	0.000884752
0.0001365	0.000586623	0.00044583	0.000328667	0.000879075
0.000137	0.000595406	0.000449217	0.000334949	0.000874561
0.0001375	0.000582563	0.000451032	0.000334022	0.000880181
0.000138	0.000581486	0.000455267	0.000332169	0.000872447
0.0001385	0.000578931	0.000454904	0.00033948	0.000871631
0.000139	0.00057766	0.000452242	0.000334846	0.000879539
0.0001395	0.000585119	0.000441958	0.00033361	0.00087643
0.00014	0.00058482	0.000448129	0.000334743	0.000871305
0.0001405	0.00058111	0.00044099	0.000334949	0.000866765
0.000141	0.000587635	0.000444378	0.000329594	0.000868402
0.0001415	0.000580682	0.000440264	0.000334949	0.000866783
0.000142	0.000587194	0.000447282	0.00033186	0.000879329
0.0001425	0.000587713	0.000442805	0.000325578	0.00085678
0.000143	0.000581798	0.000445951	0.00033083	0.000876055
0.0001435	0.000579709	0.000447645	0.000334434	0.000855625
0.000144	0.000581863	0.000441111	0.000337214	0.000867666
0.0001445	0.000580903	0.000446314	0.000337317	0.000878009
0.000145	0.000577906	0.000444015	0.000330006	0.000866703
0.0001455	0.000567399	0.000445104	0.000326917	0.00085909
0.000146	0.000564001	0.000442563	0.000328976	0.000866917
0.0001465	0.000570175	0.000449459	0.00033567	0.000873036
0.000147	0.000567101	0.000440748	0.000328461	0.000867644
0.0001475	0.00059215	0.000444741	0.000330727	0.000865298
0.000148	0.000574637	0.000444983	0.000326608	0.000862742
0.0001485	0.000579696	0.000450306	0.000326608	0.000849778
0.000149	0.000576778	0.000443047	0.000326505	0.000862114
0.0001495	0.000576324	0.000440264	0.000332683	0.000864437
0.00015	0.000577478	0.000441595	0.00033083	0.000867702
0.0001505	0.00058076	0.000440264	0.000329388	0.000874146
0.000151	0.000585534	0.000441958	0.000322695	0.000864446
0.0001515	0.000565752	0.000441232	0.000330418	0.000864147
0.000152	0.000571796	0.000441111	0.000323828	0.000858631
0.0001525	0.00058172	0.00044341	0.000326299	0.000858309
0.000153	0.000574002	0.000441353	0.000331036	0.000869067
0.0001535	0.000567814	0.000444983	0.00032321	0.000874508
0.000154	0.000576907	0.000433851	0.000325269	0.000869785
0.0001545	0.000570538	0.000440506	0.000324857	0.000859893
0.000155	0.000558734	0.00044099	0.000324857	0.000862693
0.0001555	0.000572705	0.00043736	0.000325681	0.000859433
0.000156	0.000565596	0.00043857	0.000325475	0.000867969
0.0001565	0.000573431	0.000441474	0.000322695	0.00084625
0.000157	0.000565959	0.000435787	0.000331757	0.000855076
0.0001575	0.000569423	0.000441353	0.000322489	0.000848886
0.000158	0.000569669	0.000443168	0.000323416	0.000864513
0.0001585	0.000582083	0.000434093	0.000326505	0.000851767
0.000159	0.000573898	0.000431552	0.000323519	0.000853319
0.0001595	0.000582563	0.000438691	0.000322901	0.000860914
0.00016	0.000574482	0.00043857	0.00032321	0.00085661
0.0001605	0.000576012	0.000435303	0.00032115	0.000855683
0.000161	0.000568372	0.000435545	0.000326711	0.000844997
0.0001615	0.000571122	0.000436876	0.000325475	0.000850139
0.000162	0.000564014	0.000439296	0.000329491	0.000851968
0.0001625	0.000568229	0.00043494	0.000330727	0.000834468
0.000163	0.00056474	0.000439538	0.000327844	0.000860258
0.0001635	0.000569124	0.000436634	0.000329079	0.000852717
0.000164	0.000560654	0.000428406	0.000324754	0.000842709
0.0001645	0.000561549	0.000434093	0.000325475	0.000848221
0.000165	0.000559253	0.000438933	0.000327535	0.00084939
0.0001655	0.000564001	0.000431552	0.000321974	0.000855277
0.000166	0.000568683	0.000430584	0.000325887	0.000836274
0.0001665	0.000578308	0.000434456	0.000324754	0.000843173
0.000167	0.000580475	0.000436029	0.000316001	0.000851504
0.0001675	0.000560965	0.000431794	0.000320738	0.00084885
0.000168	0.000556737	0.000432278	0.000321356	0.000857052
0.0001685	0.000561653	0.000434214	0.000315898	0.000844114
0.000169	0.000569021	0.000437239	0.000317958	0.000839596
0.0001695	0.000564338	0.000428285	0.000329285	0.000840992
0.00017	0.000559577	0.000431068	0.000320017	0.000847602
0.0001705	0.000565856	0.000429011	0.00032012	0.00084357
0.000171	0.000558592	0.000436029	0.000318267	0.000836751
0.0001715	0.000561238	0.00043736	0.000325475	0.000833888
0.000172	0.000564935	0.000431189	0.000317855	0.000836595
0.0001725	0.000564649	0.000428043	0.000325784	0.000835681
0.000173	0.000555271	0.000428406	0.000320944	0.000835953
0.0001735	0.000561873	0.000430826	0.000321459	0.000831859
0.000174	0.000560122	0.000433004	0.000315074	0.00084737
0.0001745	0.000555971	0.000431552	0.000322901	0.00085575
0.000175	0.000559876	0.000430342	0.000318988	0.000839347
0.0001755	0.000555297	0.000434819	0.000315692	0.000827921
0.000176	0.000571874	0.000427317	0.000315074	0.000831748
0.0001765	0.000566335	0.000431552	0.000318267	0.000838491
0.000177	0.000562224	0.000429737	0.000315589	0.000837719
0.0001775	0.000557294	0.000427922	0.000317443	0.00084563
0.000178	0.000552651	0.000426954	0.000319708	0.000833362
0.0001785	0.000561834	0.000426712	0.000309411	0.000827194
0.000179	0.000562509	0.000431431	0.000325578	0.000838397
0.0001795	0.000552521	0.000426228	0.000311882	0.000853261
0.00018	0.000560485	0.000426228	0.000323725	0.000838223
0.0001805	0.000558877	0.000431189	0.000322901	0.000835404
0.000181	0.000560433	0.000426712	0.000315486	0.000845198
0.0001815	0.000563585	0.000427317	0.000315486	0.000834464
0.000182	0.000551029	0.000424413	0.0003125	0.000838379
0.0001825	0.000559175	0.000430826	0.000314148	0.000833028
0.000183	0.000556218	0.000426712	0.000319605	0.000830307
0.0001835	0.000545102	0.000424655	0.000315177	0.000835605
0.000184	0.000554078	0.000426954	0.000320326	0.000836885
0.0001845	0.000550472	0.00042647	0.000318782	0.000826218
0.000185	0.000571368	0.000425018	0.000315589	0.000823426
0.0001855	0.000554557	0.000425381	0.000313221	0.000823016
0.000186	0.000546619	0.000424897	0.000318679	0.000831074
0.0001865	0.000549875	0.000420903	0.000316619	0.000812242
0.000187	0.000552767	0.000421992	0.000320841	0.000821634
0.0001875	0.000561367	0.000421387	0.000316001	0.000827079
0.000188	0.000548435	0.000424897	0.000318782	0.000826856
0.0001885	0.000545309	0.000427317	0.000311264	0.000813433
0.000189	0.000559941	0.000420056	0.000321253	0.000808889
0.0001895	0.000554778	0.000423203	0.000315589	0.000816327
0.00019	0.000545543	0.000422477	0.000310955	0.000822204
0.0001905	0.000545452	0.000423929	0.00031353	0.000816746
0.000191	0.000554804	0.000418846	0.000324548	0.000820724
0.0001915	0.000543869	0.000421992	0.00031353	0.000831293
0.000192	0.000543325	0.000423566	0.0003125	0.00082476
0.0001925	0.000547774	0.000428285	0.00031456	0.000836296
0.000193	0.000549667	0.000422356	0.000323107	0.000818329
0.0001935	0.000548513	0.000422234	0.000313736	0.000825852
0.000194	0.000550952	0.000420903	0.000313427	0.000807921
0.0001945	0.000544738	0.000423203	0.000316928	0.000819787
0.000195	0.000546217	0.000417515	0.000317752	0.000804041
0.0001955	0.000552365	0.000416184	0.000309514	0.000805972
0.000196	0.000542209	0.00042175	0.000319708	0.000818824
0.0001965	0.000546087	0.000422234	0.000321665	0.000813419
0.000197	0.000558903	0.000419572	0.000317546	0.000818467
0.0001975	0.000550134	0.000416789	0.000319091	0.000817188
0.000198	0.000549577	0.00041933	0.000312088	0.000822811
0.0001985	0.000547916	0.00041933	0.000310955	0.000827721
0.000199	0.000542015	0.000411586	0.000309514	0.000826922
0.0001995	0.00052632	0.000418241	0.000313118	0.000819275
0.0002	0.000546801	0.000417757	0.000317855	0.00081581
0.0002005	0.000544946	0.000417999	0.000308793	0.000819529
0.000201	0.000542793	0.000421024	0.0003194	0.000814485
0.0002015	0.000542728	0.000417999	0.000311779	0.000808764
0.000202	0.000544751	0.000417152	0.000319503	0.000805419
0.0002025	0.000545439	0.000418725	0.000319605	0.000799988
0.000203	0.00055077	0.000415458	0.000308175	0.000813874
0.0002035	0.000542702	0.000412433	0.000312191	0.000826213
0.000204	0.000546308	0.000415337	0.000310028	0.000821295
0.0002045	0.000552534	0.000416668	0.00030869	0.000807609
0.000205	0.000555842	0.000413038	0.000311985	0.00081539
0.0002055	0.000542741	0.000419451	0.000314663	0.000815065
0.000206	0.000551743	0.00040965	0.000309617	0.000818008
0.0002065	0.000546451	0.000414611	0.000313427	0.000807618
0.000207	0.000550433	0.000420419	0.000311573	0.000809669
0.0002075	0.00054348	0.000412675	0.000317031	0.000819819
0.000208	0.000543364	0.00041933	0.000315898	0.000801054
0.0002085	0.000553481	0.000411707	0.000307351	0.000808746
0.000209	0.000539641	0.000416184	0.000305909	0.000792528
0.0002095	0.000539706	0.000412796	0.000314766	0.000802013
0.00021	0.000538435	0.000416547	0.000312191	0.000782696
0.0002105	0.000539252	0.000416668	0.00031147	0.000789799
0.000211	0.000539874	0.000414853	0.000312603	0.000808148
0.0002115	0.000532922	0.000414248	0.000309926	0.000807546
0.000212	0.000547138	0.000414248	0.000311367	0.000793571
0.0002125	0.000537345	0.000413401	0.000304982	0.000796635
0.000213	0.00054588	0.000409892	0.000308999	0.000804817
0.0002135	0.000552858	0.000410497	0.000306218	0.000793045
0.000214	0.00054767	0.000413764	0.000307557	0.000803145
0.0002145	0.000537254	0.00041328	0.000311573	0.000813937
0.000215	0.000537086	0.000407472	0.000314457	0.000812367
0.0002155	0.000546658	0.00040481	0.000311779	0.000808514
0.000216	0.000539732	0.000406504	0.000307866	0.000820349
0.0002165	0.000540082	0.000413643	0.000313736	0.000808215
0.000217	0.000546425	0.000410618	0.000312809	0.000789496
0.0002175	0.000535438	0.000407593	0.000302408	0.000808086
0.000218	0.000539874	0.000413159	0.000312912	0.000814552
0.0002185	0.000531521	0.000406262	0.000298289	0.000800207
0.000219	0.00053789	0.000409287	0.000298495	0.000784747
0.0002195	0.000544181	0.000408561	0.000309617	0.000787886
0.00022	0.000531145	0.000405657	0.000310234	0.00079729
0.0002205	0.000536061	0.000405778	0.000305909	0.000805892
0.000221	0.000539874	0.000406867	0.000304056	0.000807158
0.0002215	0.000539369	0.000413038	0.000302717	0.000813977
0.000222	0.000531664	0.000409892	0.000303026	0.000802155
0.0002225	0.00052597	0.000407109	0.000301172	0.000798017
0.000223	0.000540795	0.000406867	0.000307248	0.000798044
0.0002235	0.000533233	0.00041207	0.000307042	0.000794766
0.000224	0.000543376	0.000409045	0.000310337	0.00079548
0.0002245	0.00053658	0.000403358	0.000299421	0.000791814
0.000225	0.000536074	0.000406746	0.000308278	0.000796826
0.0002255	0.000531768	0.000405052	0.000305703	0.00080212
0.000226	0.000539926	0.00041207	0.000307042	0.000786196
0.0002265	0.000540653	0.000410739	0.000304776	0.000789696
0.000227	0.000537929	0.000405294	0.000306836	0.000793335
0.0002275	0.000538084	0.000412433	0.000306424	0.000799926
0.000228	0.000548474	0.000406141	0.000301687	0.000800554
0.0002285	0.000521353	0.000405536	0.000304776	0.000802726
0.000229	0.000523415	0.000407956	0.000308896	0.000788095
0.0002295	0.000527552	0.00040723	0.000301996	0.000789036
0.00023	0.000531625	0.000406504	0.000301069	0.000792452
0.0002305	0.000523039	0.000406988	0.000304159	0.000789241
0.000231	0.000536113	0.000410618	0.000305703	0.000770255
0.0002315	0.00052562	0.000401905	0.000298598	0.000779347
0.000232	0.0005292	0.000403358	0.00030076	0.000791511
0.0002325	0.000536269	0.000406867	0.000301893	0.000802614
0.000233	0.000527332	0.000404326	0.000298804	0.000803279
0.0002335	0.000526619	0.000402994	0.000305806	0.000781188
0.000234	0.000529705	0.000406867	0.000305806	0.000798387
0.0002345	0.00053802	0.000410618	0.000304674	0.000808082
0.000235	0.00052012	0.000405778	0.000304982	0.000803431
0.0002355	0.000528331	0.000405899	0.000304674	0.000809205
0.000236	0.000535724	0.000402389	0.000298392	0.000790923
0.0002365	0.000518395	0.00040251	0.000303953	0.000788207
0.000237	0.000526307	0.000396218	0.000300451	0.000788849
0.0002375	0.000518344	0.0004036	0.000301481	0.000791685
0.000238	0.000515425	0.000409166	0.000308381	0.000785986
0.0002385	0.000531768	0.000409529	0.000301687	0.000772395
0.000239	0.000527799	0.000408198	0.000304468	0.000788965
0.0002395	0.000523999	0.000403116	0.000301378	0.000789928
0.00024	0.000521521	0.000404326	0.000299318	0.000781884
0.0002405	0.00052693	0.000405052	0.000303232	0.000783173
0.000241	0.000529563	0.000403358	0.000295611	0.00079375
0.0002415	0.000532442	0.000402389	0.000300966	0.000811622
0.000242	0.000532105	0.000397549	0.00029592	0.000789585
0.0002425	0.000518305	0.00040723	0.000297877	0.000795279
0.000243	0.000535451	0.000399848	0.00030179	0.000800644
0.0002435	0.000537981	0.000405778	0.000304776	0.000787043
0.000244	0.000527501	0.000414611	0.000296538	0.000798044
0.0002445	0.000520419	0.000399606	0.000291904	0.000799341
0.000245	0.000526191	0.000409771	0.000297053	0.000782593
0.0002455	0.00053693	0.000395371	0.000299318	0.00078315
0.000246	0.000525853	0.000401905	0.000297053	0.000782352
0.0002465	0.000526541	0.000398396	0.000301172	0.000802985
0.000247	0.000521936	0.000396944	0.000302717	0.000799845
0.0002475	0.000517578	0.000405294	0.00030663	0.000794084
0.000248	0.000524063	0.000407472	0.00029695	0.000787034
0.0002485	0.000536515	0.000401179	0.00029489	0.000789304
0.000249	0.000527021	0.000401663	0.000301481	0.000773122
0.0002495	0.000519861	0.000396218	0.000298083	0.00078975
0.00025	0.000526087	0.000396097	0.000302408	0.000786463
0.0002505	0.000525425	0.000399606	0.00030076	0.000784359
0.000251	0.000537397	0.00040009	0.000296023	0.000791128
0.0002515	0.00051667	0.000396581	0.000297774	0.000778687
0.000252	0.000524673	0.000404447	0.000298392	0.000779356
0.0002525	0.000530393	0.000404326	0.000299421	0.000793825
0.000253	0.00052143	0.000400453	0.000296023	0.000767905
0.0002535	0.000518785	0.000391741	0.000301996	0.000792024
0.000254	0.00051204	0.000399727	0.000295611	0.000782615
0.0002545	0.00052121	0.000397065	0.000298701	0.000796853
0.000255	0.000523765	0.000401542	0.000296332	0.000772979
0.0002555	0.000528953	0.000399969	0.000300451	0.000777675
0.000256	0.000526165	0.000399001	0.000295508	0.000767317
0.0002565	0.000520587	0.000399848	0.000304571	0.000760584
0.000257	0.000513739	0.000397065	0.000298289	0.000765948
0.0002575	0.000518071	0.000396702	0.000298186	0.00076877
0.000258	0.00051562	0.000393556	0.000300039	0.000774487
0.0002585	0.000521547	0.000394403	0.000304159	0.000776172
0.000259	0.000520354	0.000392588	0.000295508	0.000769778
0.0002595	0.000510185	0.000402147	0.000300039	0.000772913
0.00026	0.000506697	0.000400937	0.000302305	0.000786651
0.0002605	0.000521327	0.000395129	0.000296641	0.000766724
0.000261	0.000517812	0.00039888	0.000301687	0.000776926
0.0002615	0.000530133	0.000398154	0.000298598	0.000780769
0.000262	0.000515049	0.000397912	0.000299833	0.00077269
0.0002625	0.000518499	0.000396218	0.00029489	0.000781487
0.000263	0.000528149	0.000399969	0.000301687	0.000779351
0.0002635	0.000521794	0.000398517	0.000297465	0.000762113
0.000264	0.000532313	0.000395855	0.000289741	0.000771058
0.0002645	0.000512624	0.000392588	0.000293654	0.000782914
0.000265	0.000518318	0.000392588	0.000293757	0.000778789
0.0002655	0.000522183	0.00039646	0.000296641	0.000772248
0.000266	0.000515905	0.000397186	0.00030179	0.00077689
0.0002665	0.000520782	0.000397186	0.000299833	0.000778678
0.000267	0.000510445	0.000399001	0.000289741	0.000762675
0.0002675	0.000516152	0.000390772	0.000289844	0.000765573
0.000268	0.000514245	0.00039888	0.000293757	0.000772253
0.0002685	0.000513584	0.000396097	0.000292625	0.000773144
0.000269	0.000510172	0.00039404	0.000298186	0.000772467
0.0002695	0.000523013	0.000395734	0.000290977	0.000769872
0.00027	0.0005068	0.000394766	0.000296229	0.000767477
0.0002705	0.000511846	0.00039404	0.000297259	0.000779021
0.000271	0.000522183	0.000390409	0.000292522	0.000765743
0.0002715	0.000514219	0.000395734	0.000298289	0.000775401
0.000272	0.000517124	0.000392225	0.000297568	0.000769007
0.0002725	0.000508162	0.000397912	0.000297465	0.000773144
0.000273	0.000519887	0.000398517	0.000299215	0.000772119
0.0002735	0.000506541	0.000399606	0.000294169	0.000770861
0.000274	0.000500964	0.000389078	0.000302614	0.000778357
0.0002745	0.000512844	0.000396823	0.000290153	0.000765863
0.000275	0.000515607	0.000399122	0.000292419	0.000769635
0.0002755	0.000526722	0.000395734	0.000300657	0.000766028
0.000276	0.00050859	0.000396097	0.000296435	0.000772997
0.0002765	0.000510367	0.000398396	0.00029386	0.000771686
0.000277	0.000510575	0.000392104	0.000294993	0.000773662
0.0002775	0.000501366	0.000393798	0.000295714	0.000772534
0.000278	0.000512287	0.000395976	0.000288814	0.000766661
0.0002785	0.000512585	0.000391741	0.000293139	0.000766612
0.000279	0.000521729	0.000387384	0.000286137	0.000770585
0.0002795	0.000506217	0.000393435	0.000289123	0.000766438
0.00028	0.000514595	0.000391862	0.000297465	0.000776159
0.0002805	0.000512663	0.000397186	0.000300657	0.000758337
0.000281	0.000505918	0.000397307	0.000294993	0.000765983
0.0002815	0.000521119	0.000394161	0.000292316	0.000762497
0.000282	0.000509706	0.000392225	0.000286548	0.000763504
0.0002825	0.000508798	0.000394887	0.000294066	0.000756352
0.000283	0.0005061	0.000395492	0.000298289	0.000764017
0.0002835	0.000508045	0.000387263	0.000292625	0.000766639
0.000284	0.000521041	0.000393556	0.000290256	0.000768494
0.0002845	0.000505374	0.000391135	0.000289535	0.000764146
0.000285	0.000505153	0.000392104	0.000297568	0.000770063
0.0002855	0.00052313	0.000390893	0.000288299	0.000755679
0.000286	0.000504336	0.000389683	0.000289432	0.000768663
0.0002865	0.000507371	0.000394524	0.000292316	0.00076791
0.000287	0.000511807	0.000391741	0.000287578	0.000760018
0.0002875	0.00049837	0.000389683	0.000295611	0.000769185
0.000288	0.00050169	0.000383996	0.000291698	0.000766826
0.0002885	0.000520574	0.000383391	0.000292316	0.000755831
0.000289	0.000505322	0.000392225	0.000293345	0.000761235
0.0002895	0.000502443	0.000388957	0.000300245	0.000760735
0.00029	0.000510626	0.000382907	0.000290565	0.000772444
0.0002905	0.000514219	0.000391619	0.000285725	0.000767611
0.000291	0.000508396	0.000387626	0.000295611	0.000755269
0.0002915	0.000507099	0.000385327	0.000293242	0.000750783
0.000292	0.000507423	0.000391498	0.000293345	0.000755612
0.0002925	0.000509174	0.000387384	0.000285519	0.000747783
0.000293	0.000507617	0.000386658	0.000296435	0.000751488
0.0002935	0.000511897	0.000384117	0.000292316	0.000742544
0.000294	0.000503299	0.000383754	0.000287372	0.000737666
0.0002945	0.000505867	0.000385569	0.000291801	0.000758863
0.000295	0.000506074	0.000388836	0.000295302	0.000743703
0.0002955	0.000503195	0.000386053	0.000286445	0.000759683
0.000296	0.000513415	0.000390046	0.000285004	0.000759746
0.0002965	0.000495257	0.000391256	0.000288196	0.000748197
0.000297	0.000490809	0.000389441	0.000288814	0.000746245
0.0002975	0.000496943	0.000383512	0.000287372	0.000722833
0.000298	0.000507877	0.000380002	0.000287681	0.000733943
0.0002985	0.000502896	0.000386174	0.000288917	0.000750182
0.000299	0.000501107	0.000388231	0.000288402	0.000743168
0.0002995	0.000508629	0.000386658	0.000298907	0.000742107
0.0003	0.000500251	0.000383028	0.000291595	0.000751907
0.0003005	0.000505983	0.000390288	0.000282017	0.000756397
0.000301	0.00051038	0.000382665	0.00029211	0.000743458
0.0003015	0.00049789	0.000383028	0.000284695	0.00074068
0.000302	0.000491159	0.000386295	0.000288299	0.000738023
0.0003025	0.000495037	0.000391014	0.000286857	0.000736734
0.000303	0.000493105	0.000392346	0.000291595	0.000740096
0.0003035	0.000491289	0.000384843	0.000290771	0.000725544
0.000304	0.000499991	0.000386416	0.000290565	0.000735312
0.0003045	0.000501703	0.000381575	0.000289638	0.000736181
0.000305	0.000503934	0.000380849	0.000287681	0.000749771
0.0003055	0.000503662	0.000383875	0.000289947	0.000736864
0.000306	0.000502702	0.000386779	0.000293036	0.000743123
0.0003065	0.000505335	0.000388231	0.000286548	0.000740176
0.000307	0.000505205	0.000387384	0.000282738	0.000745736
0.0003075	0.000501561	0.000385448	0.000285931	0.000757779
0.000308	0.000495647	0.000381575	0.000288299	0.000745335
0.0003085	0.000499926	0.000382786	0.00028799	0.000743841
0.000309	0.000507163	0.000382422	0.000289741	0.000751747
0.0003095	0.000504881	0.000382301	0.000293551	0.000748287
0.00031	0.000503104	0.000385085	0.000289123	0.00075407
0.0003105	0.000496282	0.000385448	0.000279236	0.000746106
0.000311	0.000480109	0.000385811	0.00028315	0.000738518
0.0003115	0.000504595	0.000383996	0.000289741	0.000729195
0.000312	0.000501846	0.000384722	0.000284489	0.000747725
0.0003125	0.000502858	0.000378913	0.000283562	0.000746066
0.000313	0.00049208	0.000383512	0.000294066	0.00072833
0.0003135	0.00049671	0.000386416	0.000286239	0.000740881
0.000314	0.000510691	0.00038097	0.000290256	0.000754021
0.0003145	0.000492002	0.000387142	0.000282738	0.000746084
0.000315	0.000483196	0.000391741	0.00029005	0.000735415
0.0003155	0.000493571	0.000383996	0.000287372	0.000740916
0.000316	0.000488124	0.000380244	0.000284077	0.000752099
0.0003165	0.000494829	0.000381696	0.000289535	0.000734478
0.000317	0.000506437	0.000383512	0.000288299	0.000738322
0.0003175	0.000503078	0.000382059	0.000285313	0.00073809
0.000318	0.000483741	0.000384601	0.000281399	0.000740462
0.0003185	0.000491146	0.00038448	0.000287269	0.000744898
0.000319	0.00050763	0.000385569	0.000284798	0.000738808
0.0003195	0.000488202	0.000382907	0.000288299	0.00074039
0.00032	0.00049802	0.000383633	0.000289535	0.000751113
0.0003205	0.000490692	0.000385327	0.000282944	0.000750739
0.000321	0.000489681	0.000383028	0.000287269	0.00075275
0.0003215	0.000505464	0.000381817	0.000288608	0.000744461
0.000322	0.000492404	0.000382543	0.000287887	0.00075011
0.0003225	0.000503208	0.000385811	0.000282017	0.000742245
0.000323	0.000495517	0.00038327	0.000285828	0.000734269
0.0003235	0.000493597	0.000381333	0.000288917	0.000739521
0.000324	0.00049339	0.000380607	0.000281399	0.000750699
0.0003245	0.00050278	0.00037734	0.000278001	0.000728464
0.000325	0.000489927	0.000382907	0.00028109	0.0007301
0.0003255	0.000482042	0.000377945	0.000287784	0.000740444
0.000326	0.000506385	0.000386658	0.000287372	0.000732508
0.0003265	0.000482561	0.000380849	0.000287887	0.000727037
0.000327	0.000504842	0.000381091	0.000277383	0.000736489
0.0003275	0.000484091	0.000379881	0.000281193	0.000730751
0.000328	0.000500886	0.000379276	0.000289226	0.000724852
0.0003285	0.000493286	0.000381696	0.000289329	0.000729378
0.000329	0.000489071	0.000379155	0.000289226	0.000738594
0.0003295	0.000492262	0.00037734	0.000281193	0.000729173
0.00033	0.000484869	0.000376009	0.00028212	0.000726422
0.0003305	0.000499926	0.000381938	0.00028109	0.000732998
0.000331	0.000497851	0.000377824	0.000283871	0.00073434
0.0003315	0.000494583	0.000377703	0.000289844	0.000729485
0.000332	0.000504167	0.000384359	0.000283768	0.000725896
0.0003325	0.000487502	0.000380244	0.000280987	0.000717246
0.000333	0.000488332	0.000377461	0.000287681	0.000727853
0.0003335	0.000490329	0.000378308	0.00027903	0.000717452
0.000334	0.000487165	0.000385448	0.00028006	0.00071903
0.0003345	0.000493623	0.000375888	0.000284592	0.000714286
0.000335	0.000479241	0.000377461	0.000284592	0.000749027
0.0003355	0.000499926	0.000374919	0.000287166	0.000733703
0.000336	0.000479604	0.00037734	0.000285416	0.000722953
0.0003365	0.000490744	0.000376977	0.000281914	0.000725133
0.000337	0.000488682	0.000378913	0.000288299	0.000727866
0.0003375	0.000483027	0.000375162	0.000284386	0.000733658
0.000338	0.000491989	0.000383875	0.000289123	0.000726293
0.0003385	0.000495439	0.000378066	0.000283665	0.000719083
0.000339	0.000477827	0.000374798	0.000288299	0.000720171
0.0003395	0.000491795	0.000381938	0.000287269	0.000711344
0.00034	0.000491678	0.000375888	0.000281708	0.000724331
0.0003405	0.000484817	0.000375283	0.000278207	0.000715401
0.000341	0.000481121	0.000376735	0.000283047	0.000721923
0.0003415	0.000473067	0.000374677	0.000283562	0.00072195
0.000342	0.000483442	0.000377582	0.000279545	0.000733185
0.0003425	0.000478657	0.000377098	0.000283047	0.00072483
0.000343	0.000484856	0.000379155	0.000282841	0.000735196
0.0003435	0.000494804	0.000374193	0.000284386	0.000721304
0.000344	0.000480239	0.000372741	0.000286239	0.000735432
0.0003445	0.000493597	0.000375283	0.000281811	0.000722088
0.000345	0.00048304	0.000373467	0.00028006	0.000711642
0.0003455	0.000492145	0.000372015	0.000283253	0.000734122
0.000346	0.000481536	0.000371773	0.000284283	0.00071705
0.0003465	0.00048186	0.000375404	0.000281811	0.000720225
0.000347	0.000489123	0.000376372	0.000283562	0.000726315
0.0003475	0.00048972	0.000375767	0.000279545	0.00071742
0.000348	0.000489214	0.000374435	0.00028315	0.000714028
0.0003485	0.000476297	0.000381817	0.000279339	0.000716422
0.000349	0.000480693	0.000374314	0.000272336	0.000724505
0.0003495	0.00047902	0.00037613	0.000279751	0.0007096
0.00035	0.000482418	0.000371773	0.000286342	0.000708348
0.0003505	0.000485803	0.000369958	0.000288608	0.000707148
0.000351	0.00048627	0.000372015	0.000276971	0.000723082
0.0003515	0.00048352	0.000374798	0.00028109	0.000715124
0.000352	0.000486879	0.000374193	0.000280884	0.000706199
0.0003525	0.000485673	0.000374193	0.000277486	0.000698058
0.000353	0.000487346	0.000373951	0.00028315	0.000713898
0.0003535	0.000487904	0.000368021	0.000278001	0.000712579
0.000354	0.000493468	0.000378187	0.000284901	0.000715561
0.0003545	0.000489603	0.000375162	0.000276559	0.000714634
0.000355	0.000480213	0.000372015	0.00028212	0.000706564
0.0003555	0.000478488	0.000372741	0.000280266	0.000711847
0.000356	0.000474844	0.00037734	0.000282532	0.000700711
0.0003565	0.000486374	0.000374677	0.000275632	0.000714505
0.000357	0.000483378	0.000376372	0.00027316	0.000717585
0.0003575	0.000489343	0.000373588	0.000286137	0.00071129
0.000358	0.000481043	0.000369716	0.000278001	0.000716979
0.0003585	0.000478916	0.000368385	0.000279751	0.00071841
0.000359	0.000475389	0.000367053	0.00027419	0.000716827
0.0003595	0.000481718	0.000372378	0.000279957	0.000725245
0.00036	0.00049636	0.000375525	0.000279854	0.000714732
0.0003605	0.000480408	0.000367295	0.000284386	0.000703136
0.000361	0.000483858	0.000372136	0.000283253	0.000714661
0.0003615	0.000473638	0.000373225	0.00028418	0.000703568
0.000362	0.000476712	0.000380849	0.000283356	0.000712547
0.0003625	0.000480719	0.000373104	0.000280575	0.00070993
0.000363	0.000481562	0.000376372	0.000279545	0.000707126
0.0003635	0.000474105	0.000375525	0.00028006	0.00070734
0.000364	0.000488475	0.000371652	0.000276456	0.000708771
0.0003645	0.000484804	0.000373104	0.00027625	0.000713167
0.000365	0.000486127	0.00036669	0.000286342	0.000715811
0.0003655	0.000481549	0.000368264	0.000278413	0.000707545
0.000366	0.000483507	0.000374193	0.000279133	0.000705133
0.0003665	0.000482236	0.000365238	0.000277486	0.000713711
0.000367	0.000481808	0.000368264	0.000278413	0.000704157
0.0003675	0.000483767	0.000365722	0.000274602	0.000721473
0.000368	0.000485128	0.000372378	0.000274602	0.000729685
0.0003685	0.000471771	0.000372136	0.000278207	0.000713069
0.000369	0.00047889	0.000369595	0.000280678	0.000701692
0.0003695	0.000486257	0.000370805	0.000275941	0.000715013
0.00037	0.000469721	0.000364875	0.000278104	0.000732829
0.0003705	0.000470889	0.000368385	0.000282532	0.000718374
0.000371	0.000486361	0.000366448	0.000277898	0.000717951
0.0003715	0.000481744	0.000369958	0.000275529	0.00072092
0.000372	0.000476387	0.000363786	0.000278001	0.000716859
0.0003725	0.000485531	0.000367537	0.000276971	0.000721188
0.000373	0.000488526	0.000365117	0.000277692	0.000715887
0.0003735	0.000480135	0.0003702	0.000274293	0.000716818
0.000374	0.00048081	0.000371531	0.000274911	0.000704447
0.0003745	0.000479837	0.000365601	0.000276044	0.000717171
0.000375	0.000480602	0.000364633	0.000278104	0.000712119
0.0003755	0.000480473	0.000371773	0.000280884	0.00070804
0.000376	0.000467984	0.000364149	0.000283974	0.000720804
0.0003765	0.00046893	0.000369716	0.000277692	0.000722481
0.000377	0.000479241	0.000368627	0.000272954	0.000706818
0.0003775	0.000487606	0.0003702	0.000274087	0.000706386
0.000378	0.000475518	0.000372136	0.000280266	0.000726814
0.0003785	0.000475752	0.000363302	0.000280781	0.000710447
0.000379	0.000486931	0.000360518	0.000278104	0.000712873
0.0003795	0.000475272	0.000363302	0.000278824	0.000714563
0.00038	0.000465857	0.000366932	0.000277074	0.000712752
0.0003805	0.000483845	0.000361728	0.000272542	0.000714781
0.000381	0.000474688	0.000371652	0.000279339	0.000719609
0.0003815	0.000477684	0.000364391	0.000268526	0.000707019
0.000382	0.000481238	0.000362818	0.000275838	0.000714768
0.0003825	0.000470085	0.000367053	0.000273881	0.000690386
0.000383	0.000483287	0.000367537	0.000267908	0.000701473
0.0003835	0.000487489	0.000362092	0.000274396	0.000713087
0.000384	0.000481147	0.0003679	0.000274705	0.000714014
0.0003845	0.000490186	0.0003679	0.000272748	0.000707969
0.000385	0.000469475	0.000365601	0.000276147	0.000702704
0.0003855	0.000483546	0.00036427	0.000276147	0.000709284
0.000386	0.000478073	0.000370684	0.0002711	0.000693988
0.0003865	0.000473418	0.000370442	0.000269453	0.000703412
0.000387	0.000482561	0.000371531	0.00027316	0.00070244
0.0003875	0.000486866	0.000372862	0.000277074	0.000710372
0.000388	0.000478787	0.000370805	0.000272645	0.000704915
0.0003885	0.000482937	0.000366448	0.000277177	0.000685584
0.000389	0.000478255	0.000363907	0.000279854	0.000703301
0.0003895	0.000476154	0.000362455	0.000279236	0.000711116
0.00039	0.000472756	0.000350352	0.000267908	0.000702628
0.0003905	0.000481692	0.000366327	0.00027522	0.000699012
0.000391	0.000474766	0.000368748	0.00027419	0.000699525
0.0003915	0.00047155	0.000366569	0.000279957	0.00070417
0.000392	0.000477581	0.000364633	0.000267805	0.00069134
0.0003925	0.000478294	0.000357009	0.000268938	0.000685072
0.000393	0.000474014	0.000361365	0.000272748	0.000697884
0.0003935	0.000479396	0.000365722	0.000266157	0.000693163
0.000394	0.000475882	0.000362576	0.000270791	0.000702918
0.0003945	0.000481393	0.000372378	0.000269453	0.000712079
0.000395	0.000476673	0.000365843	0.000273984	0.000714496
0.0003955	0.000465208	0.000368869	0.000269247	0.000705726
0.000396	0.000477425	0.00035713	0.000270688	0.000709801
0.0003965	0.000475311	0.000363181	0.000268629	0.000708673
0.000397	0.000481471	0.000366448	0.000268217	0.000714143
0.0003975	0.000477944	0.000353741	0.0002711	0.000699119
0.000398	0.000474014	0.000359066	0.000275735	0.000707786
0.0003985	0.000476102	0.000363544	0.000278104	0.000710069
0.000399	0.000474805	0.000361849	0.000273572	0.000708388
0.0003995	0.000472964	0.000362213	0.000266981	0.000717068
0.0004	0.000477101	0.000359429	0.000267599	0.000702128
0.0004005	0.000472069	0.000360276	0.000278001	0.000701518
0.000401	0.000477503	0.0003679	0.000267084	0.000703301
0.0004015	0.000473677	0.00036306	0.000274705	0.00070421
0.000402	0.000482288	0.000362455	0.000275117	0.000693007
0.0004025	0.000477153	0.000358824	0.000270173	0.000694393
0.000403	0.000476595	0.000361849	0.000275529	0.000696302
0.0004035	0.000461331	0.000361002	0.000276662	0.00068529
0.000404	0.000473482	0.00036306	0.00027213	0.000684492
0.0004045	0.000466155	0.00036306	0.000273572	0.000691291
0.000405	0.000468464	0.000363302	0.000271409	0.00070121
0.0004055	0.000477153	0.000369111	0.000275941	0.000704652
0.000406	0.000471602	0.000351805	0.000276147	0.000698433
0.0004065	0.000469216	0.000360881	0.000272336	0.000705713
0.000407	0.000471135	0.000364754	0.000278721	0.000700194
0.0004075	0.000470175	0.000354346	0.000275529	0.000691126
0.000408	0.000469319	0.000358461	0.000268114	0.000700648
0.0004085	0.000468775	0.000361849	0.000274396	0.000707037
0.000409	0.000465533	0.000363302	0.000273984	0.000689793
0.0004095	0.000480395	0.000361244	0.000272542	0.000703992
0.00041	0.000470616	0.000362576	0.000272027	0.000702498
0.0004105	0.000467945	0.000360034	0.0002642	0.00070541
0.000411	0.000474831	0.000359066	0.000277074	0.000688718
0.0004115	0.000472964	0.000362213	0.000264097	0.000687733
0.000412	0.000478462	0.000359913	0.000269967	0.000691415
0.0004125	0.000474572	0.000360881	0.000276662	0.000690921
0.000413	0.000471265	0.00036427	0.000278104	0.000685232
0.0004135	0.000471654	0.000366932	0.000269967	0.000693417
0.000414	0.000475713	0.000357735	0.000268217	0.000697189
0.0004145	0.000475181	0.000359671	0.000271615	0.000690212
0.000415	0.000470824	0.00036669	0.000272027	0.000690163
0.0004155	0.000463146	0.000357493	0.000274911	0.000694429
0.000416	0.000483027	0.000358219	0.000261007	0.00070343
0.0004165	0.000477944	0.000355435	0.000269144	0.000694104
0.000417	0.000471913	0.000359066	0.000268938	0.000690867
0.0004175	0.000478034	0.000354467	0.000272851	0.000691028
0.000418	0.000472756	0.000359429	0.000269659	0.000678964
0.0004185	0.000467413	0.000355435	0.000265951	0.000691465
0.000419	0.000466933	0.000357009	0.000265848	0.000681318
0.0004195	0.000471939	0.000352168	0.00025833	0.00067818
0.00042	0.000468386	0.000355314	0.000272748	0.000694211
0.0004205	0.000463043	0.000361607	0.000267702	0.000684795
0.000421	0.000466064	0.000357614	0.000269865	0.000685647
0.0004215	0.000468243	0.000354588	0.000275941	0.000694162
0.000422	0.000472925	0.000352168	0.000275323	0.000682513
0.0004225	0.000474442	0.000360276	0.000272851	0.000675006
0.000423	0.000457129	0.00036076	0.000273572	0.000694808
0.0004235	0.000470292	0.000355193	0.000273366	0.00069808
0.000424	0.000468347	0.000363302	0.000271821	0.000689922
0.0004245	0.00046976	0.000357372	0.000262964	0.000695918
0.000425	0.000475052	0.000364149	0.000268011	0.00068792
0.0004255	0.000464314	0.000357856	0.000270379	0.00068574
0.000426	0.000466674	0.000357856	0.000263273	0.000680056
0.0004265	0.000470175	0.000358945	0.000270173	0.000685651
0.000427	0.000461175	0.000353741	0.000270894	0.000688308
0.0004275	0.000474105	0.000355798	0.000270173	0.000685892
0.000428	0.000465675	0.000363423	0.00026626	0.000693992
0.0004285	0.000468062	0.000359187	0.000268217	0.000694108
0.000429	0.00046268	0.000357493	0.000268732	0.000700836
0.0004295	0.000456053	0.000364875	0.000270585	0.000691353
0.00043	0.00046194	0.000353862	0.000266466	0.000694652
0.0004305	0.000460436	0.000358945	0.000271512	0.000700876
0.000431	0.000466557	0.00035362	0.000271306	0.000694951
0.0004315	0.000467711	0.000362334	0.000268835	0.000683333
0.000432	0.000452331	0.000361486	0.000275117	0.000680435
0.0004325	0.000456312	0.000365238	0.000265745	0.000688718
0.000433	0.000466272	0.000359671	0.000268526	0.000691808
0.0004335	0.000477827	0.00035955	0.000265642	0.000682098
0.000434	0.000471161	0.000352168	0.000273881	0.000696386
0.0004345	0.000469319	0.000356525	0.000273057	0.000688076
0.000435	0.000462939	0.00036306	0.00027007	0.000695089
0.0004355	0.000474637	0.000361244	0.000266466	0.000693903
0.000436	0.000479578	0.000361728	0.000267393	0.000676976
0.0004365	0.000468606	0.000360639	0.000265539	0.000693702
0.000437	0.000470668	0.000359066	0.000270173	0.000692151
0.0004375	0.000463795	0.000357372	0.000270585	0.000694144
0.000438	0.000465727	0.000357493	0.000278927	0.000706694
0.0004385	0.000470798	0.000357251	0.000271924	0.000694536
0.000439	0.000462265	0.000354588	0.000271821	0.000689944
0.0004395	0.000461214	0.000347811	0.000270276	0.000695548
0.00044	0.00047168	0.000349868	0.000275014	0.000698829
0.0004405	0.000467737	0.000359792	0.00027007	0.000695829
0.000441	0.00046469	0.000352652	0.000279442	0.000695437
0.0004415	0.000462628	0.00035713	0.000272027	0.000702062
0.000442	0.0004674	0.000350836	0.00027007	0.0006966
0.0004425	0.000479331	0.000355677	0.00027316	0.000695749
0.000443	0.000455703	0.000355556	0.000265436	0.000687176
0.0004435	0.000463315	0.000360518	0.000265333	0.000680092
0.000444	0.000461655	0.000360639	0.000271203	0.000693587
0.0004445	0.000473197	0.000354225	0.000264715	0.000696921
0.000445	0.000467776	0.000353257	0.000266054	0.000685277
0.0004455	0.000463043	0.000350715	0.000272336	0.000698022
0.000446	0.000457466	0.00035011	0.000266981	0.000692695
0.0004465	0.000467232	0.000347932	0.000265951	0.000691625
0.000447	0.00046255	0.000351926	0.000267187	0.000697764
0.0004475	0.000469773	0.000354225	0.000268629	0.000693417
0.000448	0.000452123	0.000360881	0.000269556	0.000695967
0.0004485	0.000453861	0.000357977	0.000266981	0.000686668
0.000449	0.000466376	0.000354588	0.000268011	0.000694697
0.0004495	0.000464819	0.000362818	0.000269556	0.000702467
0.00045	0.000459023	0.000357735	0.00026935	0.000698441
0.0004505	0.000480045	0.000349747	0.000265024	0.0006915
0.000451	0.000446884	0.000354951	0.000272954	0.00069257
0.0004515	0.000459023	0.000354225	0.000264818	0.000702958
0.000452	0.000462848	0.000349142	0.0002642	0.000683654
0.0004525	0.000462329	0.000353136	0.000269041	0.000683846
0.000453	0.00046491	0.000361244	0.000261934	0.000684523
0.0004535	0.000471291	0.000358098	0.000265642	0.000697487
0.000454	0.000467724	0.000352773	0.000268938	0.000687894
0.0004545	0.000461629	0.000353257	0.000269247	0.000682722
0.000455	0.000462213	0.000351563	0.000269247	0.000676031
0.0004555	0.000466998	0.000353741	0.00027625	0.00069911
0.000456	0.000461305	0.000354346	0.00026935	0.000682468
0.0004565	0.00045862	0.000349263	0.000271203	0.000689392
0.000457	0.00045508	0.000348295	0.000274705	0.000701776
0.0004575	0.000478644	0.000350352	0.000264406	0.000696832
0.000458	0.000456753	0.000354225	0.000263891	0.000675804
0.0004585	0.000457337	0.000355314	0.000268732	0.000693163
0.000459	0.000460125	0.000354467	0.000273469	0.000681492
0.0004595	0.000474455	0.000343091	0.000267393	0.000674386
0.00046	0.00046561	0.000349626	0.00026729	0.000695833
0.0004605	0.000467698	0.000352652	0.00026935	0.000695365
0.000461	0.00046552	0.000353015	0.000265436	0.000685981
0.0004615	0.000454536	0.000353378	0.00026317	0.00067986
0.000462	0.000464015	0.000350957	0.000265848	0.000696146
0.0004625	0.000456559	0.000345753	0.000263788	0.00068418
0.000463	0.000468827	0.000351563	0.000262346	0.000691763
0.0004635	0.000465131	0.000354225	0.000267187	0.000685446
0.000464	0.000460488	0.000353378	0.000267599	0.000688388
0.0004645	0.00045154	0.000353015	0.000265539	0.000676749
0.000465	0.000455093	0.000353136	0.000262552	0.000673971
0.0004655	0.000463665	0.00035241	0.000261934	0.000665533
0.000466	0.00045818	0.000353257	0.000267393	0.000687952
0.0004665	0.000458763	0.000350957	0.000257918	0.000684412
0.000467	0.000458076	0.000353136	0.000262037	0.000679513
0.0004675	0.000462187	0.0003489	0.000263479	0.000680484
0.000468	0.000447364	0.000355556	0.000264715	0.000680547
0.0004685	0.000458076	0.000347327	0.000261831	0.000681929
0.000469	0.000459645	0.000345027	0.000264097	0.000682508
0.0004695	0.000451203	0.000350594	0.000263685	0.000685816
0.00047	0.000467478	0.000348779	0.000259874	0.000671118
0.0004705	0.000457816	0.000350836	0.000259668	0.000668461
0.000471	0.000461642	0.00035011	0.000263685	0.00067637
0.0004715	0.000459515	0.000349505	0.000265539	0.000676138
0.000472	0.000455703	0.000353741	0.000264612	0.000683074
0.0004725	0.000454782	0.000346238	0.00026626	0.000680395
0.000473	0.000452487	0.00034769	0.000266363	0.000682803
0.0004735	0.000452396	0.000349626	0.000268114	0.000672991
0.000474	0.000468373	0.000344301	0.000268629	0.00068439
0.0004745	0.000462096	0.000340549	0.0002642	0.00068833
0.000475	0.000454912	0.00035011	0.000259565	0.000681755
0.0004755	0.000459541	0.00034648	0.000253901	0.000682361
0.000476	0.000461914	0.000347327	0.000263479	0.000676138
0.0004765	0.000452837	0.000346117	0.000259153	0.00067443
0.000477	0.000455145	0.000353983	0.000262758	0.000694055
0.0004775	0.000448324	0.000347206	0.000261213	0.000690796
0.000478	0.00046006	0.000348416	0.000267084	0.000678148
0.0004785	0.000455041	0.000353378	0.000263479	0.000684858
0.000479	0.000472354	0.000344301	0.000267393	0.000669897
0.0004795	0.000448479	0.000344301	0.000262861	0.000679169
0.00048	0.00045154	0.000342849	0.000257506	0.000665626
0.0004805	0.000453187	0.000349384	0.000268629	0.000691045
0.000481	0.000463769	0.000348053	0.000256785	0.000679905
0.0004815	0.000459606	0.000351079	0.00026214	0.000681456
0.000482	0.000449997	0.000355314	0.000260698	0.000682562
0.0004825	0.000460644	0.000348295	0.000263479	0.000679941
0.000483	0.00045425	0.000346964	0.000259565	0.000676499
0.0004835	0.000446962	0.000350352	0.000262758	0.00068291
0.000484	0.000455106	0.000350231	0.000257815	0.00068352
0.0004845	0.000463471	0.000343575	0.000267805	0.00068237
0.000485	0.000458089	0.000346238	0.000259771	0.000673517
0.0004855	0.000474637	0.000356646	0.000257712	0.000678037
0.000486	0.000453706	0.000353378	0.000258227	0.000676013
0.0004865	0.000450476	0.000346238	0.000256682	0.000679829
0.000487	0.000454925	0.000350715	0.000260389	0.000686351
0.0004875	0.000449569	0.000352289	0.000266878	0.000688888
0.000488	0.000470085	0.000342849	0.00026935	0.000678715
0.0004885	0.000457583	0.000341881	0.000257506	0.000689712
0.000489	0.000455262	0.000345511	0.000263479	0.000689213
0.0004895	0.000460669	0.000346601	0.000258948	0.000680422
0.00049	0.000466933	0.000346722	0.00026214	0.000685504
0.0004905	0.000456286	0.000348174	0.00026317	0.000676624
0.000491	0.000458945	0.000349989	0.000262243	0.000676321
0.0004915	0.000469955	0.000344785	0.000263067	0.000690069
0.000492	0.000444122	0.000347327	0.000263788	0.000688018
0.0004925	0.000452811	0.000348053	0.000266672	0.000677212
0.000493	0.000444693	0.000349626	0.000259874	0.000700332
0.0004935	0.000457557	0.00034539	0.000268732	0.000686151
0.000494	0.000450087	0.000349626	0.000264406	0.000679628
0.0004945	0.000463497	0.000344664	0.000255034	0.000677337
0.000495	0.000461837	0.000340065	0.000265951	0.000671814
0.0004955	0.000459373	0.000350473	0.000263067	0.000684514
0.000496	0.000447286	0.000345027	0.000258433	0.000678131
0.0004965	0.000454925	0.000351563	0.000256991	0.000665078
0.000497	0.000462109	0.000345874	0.000260801	0.000679227
0.0004975	0.000454899	0.000344059	0.000266775	0.000664008
0.000498	0.000449517	0.000346359	0.000262243	0.000671426
0.0004985	0.000455301	0.00034297	0.000263685	0.000668292
0.000499	0.000463276	0.000349626	0.000257094	0.000659653
0.0004995	0.000466557	0.000344422	0.00026111	0.000663656
0.0005	0.000454873	0.000342849	0.00026214	0.000673258
0.0005005	0.00044892	0.000344301	0.000260183	0.000675817
0.000501	0.000450736	0.00034648	0.000252871	0.000671996
0.0005015	0.000455145	0.000337282	0.000265539	0.000674564
0.000502	0.000469631	0.000345269	0.000259565	0.000666424
0.0005025	0.000455793	0.000342002	0.000264715	0.000676931
0.000503	0.000451229	0.000337524	0.000261316	0.000668372
0.0005035	0.00046054	0.00034297	0.000263891	0.000672014
0.000504	0.000450126	0.000346722	0.000260492	0.000669522
0.0005045	0.000454315	0.000342365	0.000257506	0.000659827
0.000505	0.000461603	0.000348053	0.000249987	0.000670534
0.0005055	0.000444667	0.000346117	0.000258433	0.000681822
0.000506	0.000455806	0.000343696	0.000255961	0.000673762
0.0005065	0.00045875	0.000347569	0.000261316	0.000667311
0.000507	0.000456986	0.000345511	0.000260286	0.000664182
0.0005075	0.000450762	0.000342849	0.000254519	0.000666473
0.000508	0.000454886	0.000345269	0.000259153	0.000660192
0.0005085	0.000455015	0.000342486	0.000257609	0.000651901
0.000509	0.000459295	0.000338734	0.000262449	0.000664012
0.0005095	0.000460566	0.000340307	0.000257197	0.000675344
0.00051	0.000451384	0.000348174	0.000256682	0.000668858
0.0005105	0.000462693	0.000338129	0.000259977	0.000671609
0.000511	0.000463263	0.00034297	0.000256888	0.000681675
0.0005115	0.000458231	0.000343091	0.000264612	0.000688014
0.000512	0.000454185	0.000337645	0.000268217	0.000667797
0.0005125	0.000453109	0.000341639	0.000252459	0.000681256
0.000513	0.000455391	0.000338492	0.00025905	0.000678224
0.0005135	0.000457389	0.000341397	0.000254519	0.000676294
0.000514	0.000456714	0.000342486	0.000261728	0.000671359
0.0005145	0.000447987	0.000339944	0.000263273	0.000666322
0.000515	0.000442281	0.000345148	0.000259565	0.000664021
0.0005155	0.000449595	0.000345753	0.000258845	0.000665252
0.000516	0.000456416	0.000343696	0.000259771	0.000670967
0.0005165	0.00043983	0.000337645	0.00025215	0.000660576
0.000517	0.000452357	0.000343333	0.000262243	0.000666647
0.0005175	0.000469579	0.000343333	0.000255652	0.000672572
0.000518	0.000445004	0.000343938	0.000259153	0.000660116
0.0005185	0.000442359	0.000346601	0.000257815	0.000665011
0.000519	0.000446106	0.000350473	0.000255858	0.00065918
0.0005195	0.000452085	0.000339218	0.000257918	0.000653697
0.00052	0.000450178	0.000343091	0.000259771	0.000659648
0.0005205	0.000449776	0.000346843	0.000255034	0.000670837
0.000521	0.000451942	0.000346117	0.000254004	0.000673472
0.0005215	0.000445691	0.000340307	0.000256785	0.000678884
0.000522	0.000442709	0.000347932	0.000256991	0.000676459
0.0005225	0.000443668	0.000340912	0.000254519	0.000671114
0.000523	0.000461318	0.000345632	0.000256888	0.000671894
0.0005235	0.00044538	0.000334377	0.000258742	0.000655271
0.000524	0.000442631	0.000345632	0.000252562	0.000658775
0.0005245	0.000457842	0.000338855	0.000256373	0.000656916
0.000525	0.000440465	0.000339339	0.000261007	0.000655935
0.0005255	0.000449193	0.000335829	0.000257506	0.000652993
0.000526	0.000457765	0.000343091	0.000259565	0.000660206
0.0005265	0.000455975	0.000341397	0.000254313	0.000663723
0.000527	0.00045294	0.000344664	0.000253077	0.000671577
0.0005275	0.000446028	0.000343817	0.000254622	0.000669028
0.000528	0.00045591	0.000339339	0.000256888	0.000664079
0.0005285	0.000454056	0.000335587	0.000264612	0.000656465
0.000529	0.000445912	0.000341276	0.000254622	0.000665635
0.0005295	0.000446495	0.000337282	0.000253386	0.000644372
0.00053	0.000440764	0.000337766	0.000263273	0.00064973
0.0005305	0.000459736	0.000340549	0.000250708	0.000668626
0.000531	0.000445367	0.000342607	0.000252459	0.00066391
0.0005315	0.000441412	0.000342244	0.000257815	0.000648999
0.000532	0.000447896	0.000343091	0.000255034	0.000661708
0.0005325	0.000452149	0.00034067	0.000264303	0.00067962
0.000533	0.000444291	0.00033704	0.000252562	0.00066284
0.0005335	0.000445134	0.000342728	0.000257506	0.000657901
0.000534	0.000450943	0.000339702	0.000254519	0.000658436
0.0005345	0.000454419	0.000336555	0.000259668	0.000666736
0.000535	0.000451164	0.000337403	0.000252665	0.000658315
0.0005355	0.000442449	0.000335224	0.000261419	0.000655975
0.000536	0.000451112	0.000344664	0.000259462	0.000653514
0.0005365	0.000448868	0.000340791	0.000246485	0.000662791
0.000537	0.000441464	0.000338976	0.000249472	0.000652516
0.0005375	0.000444628	0.000342849	0.000257094	0.000651789
0.000538	0.00045403	0.000338855	0.000248648	0.000669567
0.0005385	0.000447494	0.000337766	0.000259771	0.000664075
0.000539	0.000461266	0.000337161	0.000259462	0.000657308
0.0005395	0.000456986	0.000338129	0.000259874	0.000663549
0.00054	0.000452201	0.00033595	0.000256785	0.000667695
0.0005405	0.000451527	0.000335829	0.000255137	0.000663014
0.000541	0.000445484	0.000337645	0.000251841	0.000675705
0.0005415	0.000445263	0.00033474	0.000252459	0.000667931
0.000542	0.000445095	0.000334014	0.000258639	0.000665243
0.0005425	0.000449711	0.000338734	0.000258021	0.000667276
0.000543	0.00044302	0.000340307	0.000253901	0.000672915
0.0005435	0.000446171	0.000342123	0.000254622	0.000660945
0.000544	0.000438442	0.000339218	0.000258124	0.000666495
0.0005445	0.000438092	0.000333651	0.000253901	0.000671635
0.000545	0.000450476	0.000336555	0.000257506	0.00065815
0.0005455	0.000445224	0.000338371	0.000255652	0.000669121
0.000546	0.000445043	0.00033946	0.000257609	0.000675269
0.0005465	0.000461097	0.000336919	0.000246176	0.000670253
0.000547	0.000440971	0.000336676	0.000256991	0.000659853
0.0005475	0.000439298	0.000336798	0.000251944	0.00066444
0.000548	0.000451812	0.000338613	0.000247927	0.000659951
0.0005485	0.000448518	0.000334256	0.00025215	0.000659657
0.000549	0.00044809	0.000337282	0.000248442	0.000661538
0.0005495	0.000455002	0.000339339	0.000251326	0.000671546
0.00055	0.000442722	0.000336676	0.000249266	0.000666669
0.0005505	0.00044573	0.000332319	0.000252253	0.000666816
0.000551	0.000448843	0.000334135	0.000256476	0.000657018
0.0005515	0.000433787	0.000338976	0.000248236	0.000664966
0.000552	0.000431647	0.000343454	0.000258433	0.00067201
0.0005525	0.000439817	0.000343454	0.000250914	0.00066354
0.000553	0.000430182	0.000330988	0.000252459	0.000671742
0.0005535	0.000451903	0.000332804	0.000253077	0.000672215
0.000554	0.00042458	0.000343817	0.000247309	0.000646623
0.0005545	0.000442073	0.000337161	0.000259359	0.000654714
0.000555	0.00045735	0.000329899	0.0002573	0.000661957
0.0005555	0.000449167	0.000339702	0.000256991	0.000649498
0.000556	0.00044123	0.000333772	0.000250708	0.00064303
0.0005565	0.000435953	0.000339581	0.000250605	0.000661458
0.000557	0.000456896	0.000340065	0.000253077	0.000660558
0.0005575	0.000439415	0.000330262	0.000255961	0.000660607
0.000558	0.000451708	0.000336313	0.000258021	0.000658837
0.0005585	0.000446599	0.000342728	0.000249987	0.000649128
0.000559	0.000444732	0.000328083	0.000256373	0.000658748
0.0005595	0.000446067	0.00033704	0.00025009	0.000663281
0.00056	0.000443837	0.000338129	0.000254004	0.000665889
0.0005605	0.000437314	0.000340791	0.000257197	0.000657941
0.000561	0.00044315	0.000336434	0.000248957	0.000664815
0.0005615	0.000432296	0.000339581	0.000258227	0.000666585
0.000562	0.000436964	0.00033353	0.000251635	0.000661365
0.0005625	0.000443422	0.000331472	0.000248854	0.000661449
0.000563	0.000437522	0.000335708	0.000258845	0.000663094
0.0005635	0.000448194	0.000328083	0.000249369	0.000649061
0.000564	0.000425981	0.000338976	0.00025112	0.000660883
0.0005645	0.00043367	0.000338129	0.000247515	0.000666143
0.000565	0.000444848	0.000334498	0.00024906	0.000652864
0.0005655	0.000443124	0.000335345	0.000250914	0.000639731
0.000566	0.00043511	0.000338008	0.000248751	0.0006614
0.0005665	0.00044241	0.000337524	0.000244219	0.000667895
0.000567	0.000437133	0.00033704	0.000252974	0.000653314
0.0005675	0.000438844	0.000335829	0.000252253	0.000653911
0.000568	0.0004352	0.000333046	0.000256373	0.000657259
0.0005685	0.000434332	0.000337161	0.00025627	0.00066169
0.000569	0.000438014	0.00033704	0.000247103	0.000670191
0.0005695	0.000432944	0.000340428	0.000243086	0.000656425
0.00057	0.000439324	0.000332804	0.00025009	0.000658311
0.0005705	0.000446314	0.000330988	0.000251326	0.000657526
0.000571	0.000445289	0.000328568	0.000241336	0.000671689
0.0005715	0.000434617	0.000332925	0.000250193	0.000655552
0.000572	0.000439726	0.000338613	0.00025318	0.000645878
0.0005725	0.000443279	0.000332925	0.000245043	0.000660629
0.000573	0.000439	0.000334619	0.000249575	0.000663897
0.0005735	0.000436951	0.000341276	0.000253901	0.00064558
0.000574	0.000448855	0.000335345	0.000246691	0.000659515
0.0005745	0.000457246	0.000329052	0.000257197	0.000652721
0.000575	0.000448765	0.000333651	0.000257609	0.0006538
0.0005755	0.000445017	0.000333288	0.000253901	0.000637824
0.000576	0.00043839	0.000327962	0.00025009	0.000669598
0.0005765	0.000427978	0.000332804	0.000259462	0.000662439
0.000577	0.000442514	0.000332683	0.000253695	0.000662876
0.0005775	0.000437768	0.000326994	0.000253077	0.000649868
0.000578	0.000437742	0.000332198	0.000259153	0.000663179
0.0005785	0.00044586	0.000330504	0.000250502	0.000650933
0.000579	0.000449685	0.000332319	0.000253592	0.000655061
0.0005795	0.000430351	0.000339097	0.000254519	0.000642807
0.00058	0.000444485	0.000334377	0.000248648	0.000663914
0.0005805	0.000444861	0.000332925	0.000249987	0.000656537
0.000581	0.000443137	0.000328931	0.000250193	0.000660852
0.0005815	0.00042895	0.000331593	0.00025833	0.000660491
0.000582	0.000442631	0.000330988	0.000246897	0.000661115
0.0005825	0.0004331	0.000327115	0.000243601	0.00067312
0.000583	0.000450943	0.000330625	0.000246485	0.000658899
0.0005835	0.000443124	0.000333772	0.00024803	0.000648361
0.000584	0.000437781	0.000331351	0.000256579	0.000647434
0.0005845	0.000440323	0.000335224	0.000256991	0.000655931
0.000585	0.000444978	0.000328447	0.000247927	0.000648905
0.0005855	0.000434422	0.000335708	0.00025009	0.000663919
0.000586	0.000442281	0.000330988	0.000243704	0.000654179
0.0005865	0.000443318	0.000330141	0.000243704	0.000649574
0.000587	0.000436951	0.000328568	0.000253386	0.000650675
0.0005875	0.000432542	0.000336434	0.000245764	0.00064114
0.000588	0.000440777	0.000329173	0.000248854	0.00064373
0.0005885	0.00044241	0.00033474	0.000259668	0.000642571
0.000589	0.000444446	0.000328447	0.00025215	0.000658717
0.0005895	0.000436277	0.000332077	0.000254416	0.000646752
0.00059	0.000440789	0.000328568	0.000249781	0.000642598
0.0005905	0.000450606	0.000327962	0.000246073	0.000643061
0.000591	0.000440828	0.00032651	0.000249472	0.000638269
0.0005915	0.000446184	0.000327357	0.000247927	0.000649681
0.000592	0.000443798	0.000326631	0.000246588	0.000651883
0.0005925	0.000435304	0.000333893	0.000252562	0.000651442
0.000593	0.000439415	0.000326752	0.000253901	0.000652837
0.0005935	0.000436705	0.000336434	0.00025112	0.000657326
0.000594	0.000429936	0.000333288	0.000250708	0.000636914
0.0005945	0.000423828	0.000330262	0.000249781	0.00064233
0.000595	0.00043262	0.000323605	0.000244631	0.000663558
0.0005955	0.000429002	0.000324574	0.000248957	0.000642161
0.000596	0.000439778	0.000324937	0.000249266	0.000657379
0.0005965	0.000430506	0.000334982	0.000239173	0.000644715
0.000597	0.000440387	0.000327962	0.000243601	0.000636192
0.0005975	0.000436821	0.000327115	0.000247824	0.000641492
0.000598	0.000428898	0.000333409	0.000249266	0.000646913
0.0005985	0.000443837	0.000332198	0.000254828	0.000655342
0.000599	0.000442385	0.000332804	0.000250193	0.000646757
0.0005995	0.00043131	0.00033002	0.000249987	0.000653465
0.0006	0.000439207	0.000325179	0.000248957	0.000645522
0.0006005	0.000438728	0.000332804	0.00024113	0.000649048
0.000601	0.000439856	0.000328689	0.000247309	0.000649026
0.0006015	0.000439233	0.000332925	0.00024906	0.000646556
0.000602	0.000433087	0.000324816	0.000247412	0.000654094
0.0006025	0.00044289	0.000328326	0.000252974	0.00063305
0.000603	0.00043227	0.00033123	0.000246073	0.00064681
0.0006035	0.000436886	0.000329052	0.00024597	0.000641474
0.000604	0.000431997	0.000335224	0.000245558	0.000635853
0.0006045	0.00043616	0.00032651	0.000243601	0.000641613
0.000605	0.000438222	0.000325179	0.000240821	0.00065807
0.0006055	0.000444602	0.000332441	0.000243189	0.000646761
0.000606	0.000443759	0.000329173	0.000243807	0.000647416
0.0006065	0.000437223	0.000329052	0.000252459	0.000639486
0.000607	0.000433839	0.000331109	0.000245558	0.000650167
0.0006075	0.000433139	0.000333409	0.000246485	0.000641269
0.000608	0.000437664	0.000334014	0.000251017	0.000638501
0.0006085	0.000430804	0.000328931	0.000242365	0.000656483
0.000609	0.000430247	0.000326873	0.000250605	0.000644176
0.0006095	0.000430558	0.000326994	0.000244837	0.000644621
0.00061	0.000436017	0.000327478	0.000251738	0.000644902
0.0006105	0.000434396	0.00033002	0.00024113	0.000641073
0.000611	0.000435187	0.000330262	0.000244425	0.000648393
0.0006115	0.000428211	0.000324937	0.000246794	0.000644809
0.000612	0.00043839	0.000335587	0.000243395	0.000646864
0.0006125	0.000427238	0.000331835	0.000252562	0.000653862
0.000613	0.000422778	0.000328326	0.000247721	0.00065014
0.0006135	0.000443681	0.000333651	0.000247103	0.000649485
0.000614	0.000442449	0.000331109	0.000248854	0.000646908
0.0006145	0.000439752	0.000330383	0.000246691	0.000635229
0.000615	0.000437781	0.000328568	0.000251223	0.000634485
0.0006155	0.000441179	0.000325542	0.000254107	0.000641069
0.000616	0.000424904	0.000327357	0.000246279	0.000638229
0.0006165	0.000437846	0.000330141	0.000254828	0.000637275
0.000617	0.000434085	0.000327962	0.000247824	0.000646066
0.0006175	0.000420288	0.000325663	0.000244631	0.000651049
0.000618	0.000424165	0.00032881	0.000244631	0.000635929
0.0006185	0.000431206	0.000332198	0.000250811	0.000638492
0.000619	0.000441632	0.000329415	0.000251738	0.000642361
0.0006195	0.00044136	0.000332319	0.000244631	0.000646351
0.00062	0.000435174	0.00032881	0.000246073	0.000646333
0.0006205	0.000422804	0.000329294	0.000245661	0.000644323
0.000621	0.000441645	0.000327962	0.000245661	0.000638229
0.0006215	0.000426318	0.000325542	0.000244425	0.000640797
0.000622	0.000428704	0.000326026	0.000249163	0.000643868
0.0006225	0.000441593	0.000325542	0.000254519	0.000634244
0.000623	0.000432114	0.000324816	0.000255858	0.000643966
0.0006235	0.000440764	0.000324574	0.000250502	0.000651959
0.000624	0.000430753	0.000327841	0.000246176	0.000617507
0.0006245	0.000432361	0.000326752	0.000245661	0.000626653
0.000625	0.000436212	0.00032772	0.000244322	0.00064476
0.0006255	0.000417604	0.000327115	0.000248751	0.000639295
0.000626	0.00043166	0.000327236	0.000242262	0.000632243
0.0006265	0.000435706	0.000324574	0.000248236	0.000644563
0.000627	0.000427601	0.000329294	0.000247103	0.000644211
0.0006275	0.000429663	0.000326268	0.000239585	0.000642058
0.000628	0.000439934	0.000329173	0.000246279	0.000639179
0.0006285	0.000437107	0.000326631	0.00024803	0.000645344
0.000629	0.000424087	0.00032058	0.0002401	0.000641189
0.0006295	0.000428289	0.000325663	0.000239688	0.000634583
0.00063	0.00043201	0.000326389	0.000251017	0.000629573
0.0006305	0.000428535	0.000332683	0.000244425	0.000636099
0.000631	0.000434513	0.000321911	0.000246588	0.000637217
0.0006315	0.000450606	0.000329173	0.000244013	0.000633281
0.000632	0.000438235	0.000327962	0.00024288	0.000624812
0.0006325	0.000436964	0.000325421	0.000242365	0.000629047
0.000633	0.000440349	0.000330988	0.000246073	0.000631779
0.0006335	0.000432763	0.000325179	0.000254725	0.000621821
0.000634	0.000432283	0.000326026	0.000250193	0.000627928
0.0006345	0.0004331	0.000324574	0.000241851	0.000623172
0.000635	0.000431336	0.000325421	0.000240718	0.000630085
0.0006355	0.000431064	0.000331956	0.000254004	0.000633981
0.000636	0.000443837	0.000332077	0.000248545	0.000629127
0.0006365	0.000427031	0.000327962	0.000245867	0.000636321
0.000637	0.000426292	0.000328931	0.000244425	0.000639419
0.0006375	0.000430454	0.000325179	0.000241645	0.00063699
0.000638	0.000432529	0.000324937	0.000243498	0.000645098
0.0006385	0.000430545	0.000323968	0.00024494	0.000632929
0.000639	0.000440867	0.000324574	0.000245146	0.000627736
0.0006395	0.000434526	0.00032651	0.000241542	0.000631106
0.00064	0.00042681	0.00033002	0.000235568	0.000642504
0.0006405	0.000420625	0.000327599	0.000242365	0.000640454
0.000641	0.000425228	0.000332562	0.000243395	0.000634882
0.0006415	0.000420495	0.00032421	0.000241027	0.000628044
0.000642	0.000430532	0.000326994	0.000239173	0.000638167
0.0006425	0.000425864	0.000330262	0.000239791	0.000639188
0.000643	0.000433061	0.000323484	0.000241027	0.000635283
0.0006435	0.00042681	0.000324089	0.00025318	0.000643596
0.000644	0.00042764	0.000332925	0.000244116	0.000644127
0.0006445	0.000424308	0.000327357	0.000247618	0.000648812
0.000645	0.000436419	0.000320095	0.000249472	0.000643146
0.0006455	0.000432451	0.000323968	0.000238761	0.000633781
0.000646	0.000441516	0.000326268	0.000247618	0.000637926
0.0006465	0.000421455	0.000330746	0.000242674	0.000638644
0.000647	0.000417746	0.000326147	0.000245455	0.000628873
0.0006475	0.0004279	0.000326631	0.000245764	0.000634333
0.000648	0.000433631	0.000323484	0.000246485	0.000638541
0.0006485	0.000435162	0.000324937	0.000245352	0.000624531
0.000649	0.000428872	0.000324574	0.000247927	0.000625744
0.0006495	0.000433229	0.000324695	0.000241645	0.000632207
0.00065	0.00043083	0.000320701	0.000241954	0.000646815
0.0006505	0.000425241	0.000327599	0.000243292	0.000621536
0.000651	0.000427342	0.000321064	0.000246691	0.000632002
0.0006515	0.000427705	0.000326631	0.000246485	0.000635782
0.000652	0.000430947	0.000332077	0.000241439	0.000616994
0.0006525	0.000425008	0.000323847	0.000244219	0.000627964
0.000653	0.000426746	0.000326268	0.000243292	0.000629323
0.0006535	0.000417267	0.00032651	0.000235362	0.000640895
0.000654	0.000427731	0.000326873	0.000237731	0.000636767
0.0006545	0.000424399	0.000323121	0.000245455	0.000629903
0.000655	0.000428898	0.00032421	0.000247412	0.000632684
0.0006555	0.00042646	0.000320459	0.000242365	0.00062265
0.000656	0.000420119	0.000323726	0.000242674	0.000635234
0.0006565	0.000430921	0.000319853	0.000241954	0.00063777
0.000657	0.000415283	0.000324089	0.000240924	0.000634463
0.0006575	0.000417967	0.0003253	0.000243189	0.000640048
0.000658	0.000425579	0.000323363	0.000233096	0.000631347
0.0006585	0.000426772	0.000321427	0.000239379	0.000640208
0.000659	0.00043795	0.000319853	0.000243498	0.000629386
0.0006595	0.000434332	0.000324695	0.000236495	0.000629689
0.00066	0.000421494	0.000319732	0.000245661	0.000635207
0.0006605	0.000426966	0.000319853	0.000246691	0.00062471
0.000661	0.000432049	0.000324089	0.000241645	0.000633179
0.0006615	0.000423841	0.0003253	0.000241954	0.000621955
0.000662	0.000418447	0.000322758	0.000240821	0.000627612
0.0006625	0.000415425	0.000320337	0.000241542	0.000647136
0.000663	0.000420444	0.000320701	0.000242674	0.000630513
0.0006635	0.000419251	0.000323242	0.000249266	0.000620872
0.000664	0.000415244	0.000323121	0.000249369	0.00061095
0.0006645	0.000422155	0.000322153	0.000239276	0.000638145
0.000665	0.000420314	0.000324574	0.000238555	0.000646868
0.0006655	0.000420327	0.000331956	0.000247721	0.000648098
0.000666	0.00042694	0.000321911	0.000247103	0.000629684
0.0006665	0.000416359	0.000324089	0.000242983	0.000642361
0.000667	0.000418887	0.00032421	0.000245661	0.000632492
0.0006675	0.000419756	0.000322879	0.000244322	0.00063342
0.000668	0.000424256	0.00031828	0.000240924	0.000625173
0.0006685	0.00042729	0.000321911	0.000238452	0.000627977
0.000669	0.000411548	0.00032058	0.000237628	0.000628811
0.0006695	0.000422402	0.000321306	0.000241645	0.000636428
0.00067	0.000419419	0.000322758	0.000242365	0.000635296
0.0006705	0.000418071	0.00032772	0.000242468	0.000640378
0.000671	0.000419588	0.000316464	0.000238967	0.000626203
0.0006715	0.000427822	0.000322516	0.000247309	0.000620038
0.000672	0.000416592	0.000326389	0.000241851	0.000622472
0.0006725	0.000411276	0.000324089	0.000245455	0.000636027
0.000673	0.000425579	0.000320822	0.000238452	0.000650153
0.0006735	0.000415827	0.000318764	0.000249678	0.00063268
0.000674	0.000427342	0.000324089	0.000247309	0.000627977
0.0006745	0.000425164	0.000314286	0.000236804	0.000632853
0.000675	0.000413415	0.000315738	0.000247618	0.000636192
0.0006755	0.000418408	0.00031707	0.000244013	0.000629145
0.000676	0.000426655	0.000319006	0.000249987	0.000624625
0.0006765	0.000431297	0.000319732	0.000238349	0.000626181
0.000677	0.000418849	0.000321669	0.000244734	0.000626912
0.0006775	0.000416398	0.000318885	0.00022877	0.000631137
0.000678	0.000414647	0.000322758	0.000233714	0.000630152
0.0006785	0.000410615	0.000322274	0.000240615	0.000631819
0.000679	0.000417733	0.000321427	0.000241748	0.000634498
0.0006795	0.000417383	0.000318401	0.00024906	0.000624144
0.00068	0.00043284	0.00031828	0.000235362	0.000626305
0.0006805	0.000425047	0.000324574	0.00023701	0.000625525
0.000681	0.000413545	0.000323726	0.000232375	0.000628708
0.0006815	0.000433022	0.000322395	0.00024391	0.000626221
0.000682	0.000431129	0.000322395	0.000236289	0.000636063
0.0006825	0.000421235	0.000318643	0.000243807	0.000636072
0.000683	0.0004241	0.000325058	0.000239379	0.000635073
0.0006835	0.000411808	0.000319732	0.000238349	0.00062483
0.000684	0.00041951	0.00032179	0.000236701	0.000613508
0.0006845	0.000420042	0.000323605	0.000242056	0.000616276
0.000685	0.000426616	0.000322032	0.000238143	0.000624233
0.0006855	0.000416774	0.000323	0.000237319	0.000628307
0.000686	0.000414012	0.000319611	0.000241439	0.000616874
0.0006865	0.000419277	0.000319369	0.000242674	0.000607696
0.000687	0.000421131	0.000322153	0.00024113	0.000618576
0.0006875	0.00041833	0.000322637	0.000241542	0.000610959
0.000688	0.000422726	0.000322758	0.000241645	0.000618362
0.0006885	0.000420184	0.000321064	0.00023495	0.000619093
0.000689	0.000432646	0.000320095	0.000244322	0.000618603
0.0006895	0.000405532	0.000322516	0.000240924	0.000611935
0.00069	0.000419406	0.000318643	0.000239791	0.000609327
0.0006905	0.00041798	0.00032058	0.00024803	0.000618893
0.000691	0.000424113	0.000322395	0.000243704	0.000602192
0.0006915	0.000418174	0.000324089	0.000245764	0.000604652
0.000692	0.000416424	0.000318522	0.000236083	0.000624086
0.0006925	0.000410537	0.000323847	0.000237113	0.000631788
0.000693	0.000417539	0.000318885	0.000237422	0.000633634
0.0006935	0.00041938	0.000320943	0.000242674	0.000626716
0.000694	0.000421727	0.000321064	0.00023907	0.000614066
0.0006945	0.000411976	0.000317917	0.000241851	0.000612853
0.000695	0.000424022	0.000317796	0.000243395	0.000609042
0.0006955	0.000426551	0.000320216	0.000241851	0.000623252
0.000696	0.000423413	0.000317191	0.000239688	0.000622035
0.0006965	0.000415036	0.000322153	0.000235156	0.000614819
0.000697	0.000406232	0.000316949	0.000236804	0.000622058
0.0006975	0.000416942	0.000321427	0.000238658	0.000621344
0.000698	0.000413	0.00032058	0.000234229	0.00061202
0.0006985	0.000421688	0.000320822	0.000243807	0.000622637
0.000699	0.000425164	0.000318159	0.000245146	0.000621723
0.0006995	0.000410679	0.000321064	0.000233199	0.000624487
0.0007	0.000417578	0.000325058	0.00023186	0.000618184
0.0007005	0.000432672	0.000321064	0.000237319	0.000625548
0.000701	0.000425021	0.000320943	0.000247206	0.000626524
0.0007015	0.000425812	0.000317796	0.00024597	0.00061974
0.000702	0.000419134	0.000320822	0.000240306	0.000612835
0.0007025	0.000425916	0.00031828	0.000234023	0.000615608
0.000703	0.000419808	0.000321548	0.000240821	0.000622124
0.0007035	0.00043192	0.000317796	0.000246794	0.000616548
0.000704	0.000421027	0.000324574	0.000242571	0.000620547
0.0007045	0.000418226	0.000324695	0.000237319	0.00062467
0.000705	0.000415698	0.000318764	0.000236907	0.000620021
0.0007055	0.000429469	0.000326631	0.000237216	0.000613878
0.000706	0.000413856	0.000315617	0.000236495	0.000631342
0.0007065	0.000419925	0.000321669	0.000240203	0.000617645
0.000707	0.000415283	0.000315133	0.000240306	0.000634735
0.0007075	0.00041645	0.000317917	0.000240821	0.000619
0.000708	0.000422181	0.00031707	0.00023804	0.000637079
0.0007085	0.000411846	0.000319974	0.000228358	0.000629288
0.000709	0.000425021	0.000318764	0.00023495	0.000612697
0.0007095	0.00041737	0.00031828	0.000241851	0.000617484
0.00071	0.000418537	0.000319127	0.000230521	0.000631164
0.0007105	0.000417837	0.000318885	0.000239379	0.00063358
0.000711	0.000413623	0.000325542	0.000231757	0.000621759
0.0007115	0.000415607	0.000316585	0.000234641	0.000621772
0.000712	0.000424658	0.000321185	0.000234744	0.000617364
0.0007125	0.000425592	0.000322274	0.000234126	0.000625521
0.000713	0.000410381	0.000318764	0.000245249	0.000633598
0.0007135	0.000409396	0.000315617	0.000235259	0.00062364
0.000714	0.000419393	0.000314891	0.000234126	0.000633611
0.0007145	0.000414608	0.000326389	0.00023495	0.00062339
0.000715	0.000418862	0.000317554	0.000232684	0.000619027
0.0007155	0.0004175	0.000321548	0.000236907	0.00062717
0.000716	0.000423426	0.000317191	0.00024113	0.00061584
0.0007165	0.000417617	0.000315133	0.000240409	0.000612648
0.000717	0.000415283	0.000318401	0.00023804	0.000620154
0.0007175	0.000408851	0.000316949	0.000238143	0.000618942
0.000718	0.000421818	0.000308355	0.000236186	0.000622949
0.0007185	0.000422311	0.000313923	0.000241954	0.000625927
0.000719	0.000411172	0.000316828	0.000236804	0.000620395
0.0007195	0.000420716	0.000314044	0.000235671	0.000610932
0.00072	0.000420042	0.000318522	0.00023804	0.000605254
0.0007205	0.00040618	0.000312833	0.000238658	0.00060647
0.000721	0.000413013	0.000310171	0.000240924	0.000619272
0.0007215	0.000410135	0.000314891	0.000230933	0.000631815
0.000722	0.000417409	0.000315012	0.000240718	0.000619401
0.0007225	0.000409953	0.000309202	0.000239585	0.000619348
0.000723	0.00040264	0.000318764	0.000239894	0.000623475
0.0007235	0.000403807	0.000317191	0.000237834	0.000619481
0.000724	0.00041632	0.000313318	0.000238349	0.000614485
0.0007245	0.000412443	0.000314286	0.000238452	0.000602918
0.000725	0.000414816	0.000318159	0.000237216	0.000621598
0.0007255	0.000420158	0.000318159	0.00023495	0.000623613
0.000726	0.000415283	0.00031356	0.000238349	0.000627848
0.0007265	0.000418382	0.000311381	0.000228564	0.000611966
0.000727	0.000413195	0.000316585	0.000238246	0.000611208
0.0007275	0.000400384	0.000314286	0.000236083	0.000612144
0.000728	0.000413506	0.000309808	0.000236083	0.000604799
0.0007285	0.000407749	0.000314649	0.000237113	0.000609657
0.000729	0.000411769	0.000313802	0.000236289	0.000602722
0.0007295	0.000423556	0.000318038	0.000229491	0.000618465
0.00073	0.000411094	0.000314528	0.000236392	0.0006206
0.0007305	0.000409409	0.000314044	0.000232993	0.00062142
0.000731	0.000415659	0.000315859	0.000235362	0.00060881
0.0007315	0.000410744	0.000316949	0.000234023	0.000619633
0.000732	0.000420897	0.000315254	0.000228358	0.00062356
0.0007325	0.00041501	0.000314286	0.000237834	0.000616611
0.000733	0.000408501	0.000317796	0.00024113	0.000609867
0.0007335	0.000417059	0.000315859	0.000230933	0.000611561
0.000734	0.000417293	0.000313681	0.000234435	0.000620221
0.0007345	0.000405285	0.000323847	0.000233199	0.00062015
0.000735	0.000404702	0.000316828	0.000235671	0.000619477
0.0007355	0.000408955	0.000310413	0.000233714	0.000607964
0.000736	0.000419199	0.000316222	0.000240615	0.000610041
0.0007365	0.000410031	0.000313802	0.00023701	0.000604291
0.000737	0.000408358	0.000315012	0.000229903	0.000617885
0.0007375	0.00041951	0.000312833	0.000242983	0.000622731
0.000738	0.000416048	0.000315859	0.000237216	0.000631909
0.0007385	0.000425553	0.000315133	0.000231654	0.000624054
0.000739	0.000405285	0.000311986	0.000239379	0.000611137
0.0007395	0.000407023	0.000316464	0.000230418	0.000615501
0.00074	0.000414634	0.000309808	0.000239585	0.000620333
0.0007405	0.00040286	0.00031949	0.000244322	0.000625659
0.000741	0.000406232	0.000317191	0.000232993	0.000630063
0.0007415	0.000410913	0.000317433	0.000235053	0.000623974
0.000742	0.000409162	0.00031356	0.000237628	0.000624268
0.0007425	0.000411263	0.000315859	0.000239173	0.000611039
0.000743	0.000406789	0.000316101	0.000236083	0.000616183
0.0007435	0.00041208	0.000314528	0.000240306	0.000610995
0.000744	0.000414505	0.00031598	0.000233611	0.000607077
0.0007445	0.000412936	0.000317433	0.000237937	0.000609475
0.000745	0.000409344	0.000318764	0.000239688	0.000600319
0.0007455	0.000411846	0.000310776	0.000235774	0.000608668
0.000746	0.000415853	0.000311986	0.000237937	0.000626172
0.0007465	0.000416048	0.000307024	0.000237216	0.000621184
0.000747	0.000403976	0.00031126	0.000237319	0.000614779
0.0007475	0.000410602	0.00031828	0.000237525	0.000620676
0.000748	0.000408592	0.000317312	0.000237937	0.000613722
0.0007485	0.000413402	0.000322516	0.000240512	0.000614543
0.000749	0.000406245	0.000309444	0.000238761	0.000612033
0.0007495	0.000412598	0.000315496	0.000231963	0.000624598
0.00075	0.000410368	0.000312712	0.00023701	0.00061103
0.0007505	0.000412806	0.000312228	0.000242468	0.000604714
0.000751	0.000407139	0.000317191	0.000230933	0.000607696
0.0007515	0.000413753	0.000309929	0.000237319	0.000613678
0.000752	0.000400617	0.000312833	0.000240512	0.000616606
0.0007525	0.000396377	0.000309202	0.000235259	0.000615443
0.000753	0.000418032	0.000315012	0.000234641	0.000617471
0.0007535	0.000413688	0.000307992	0.000233508	0.000611819
0.000754	0.000415775	0.000313439	0.000234641	0.000617453
0.0007545	0.000411678	0.000309929	0.000237525	0.00061768
0.000755	0.00041278	0.00031598	0.000238349	0.000614966
0.0007555	0.000414997	0.000314286	0.000235465	0.000602085
0.000756	0.000406958	0.000307508	0.000234847	0.000599121
0.0007565	0.000404365	0.000317312	0.00022774	0.000604166
0.000757	0.000409396	0.000319732	0.000234744	0.000613201
0.0007575	0.000407139	0.000310897	0.000234126	0.000599691
0.000758	0.000402186	0.000315496	0.000237422	0.000602405
0.0007585	0.000415179	0.000312228	0.000238143	0.000592003
0.000759	0.000407827	0.000309081	0.000235053	0.000585464
0.0007595	0.000408903	0.000311865	0.000235362	0.000611547
0.00076	0.000400526	0.000314407	0.000237628	0.000610201
0.0007605	0.000412067	0.000311744	0.000230212	0.00060282
0.000761	0.000404741	0.00031126	0.000238349	0.000602637
0.0007615	0.000418161	0.000310171	0.000233611	0.000617475
0.000762	0.000415542	0.000309081	0.000236083	0.000626733
0.0007625	0.000416268	0.000308355	0.000234229	0.000610522
0.000763	0.000404092	0.00030896	0.000232066	0.000616972
0.0007635	0.000408501	0.000317191	0.000237216	0.000610388
0.000764	0.000408942	0.00031247	0.000233405	0.000618108
0.0007645	0.000412261	0.000314044	0.000232272	0.000630897
0.000765	0.000405156	0.000307508	0.000232375	0.000609221
0.0007655	0.000418498	0.000318522	0.000238246	0.000603729
0.000766	0.000405648	0.000316828	0.000230315	0.00060717
0.0007665	0.000403742	0.000315254	0.000229182	0.000620159
0.000767	0.000409007	0.00031598	0.000227534	0.000617654
0.0007675	0.000410835	0.000313197	0.000236907	0.000617582
0.000768	0.000409305	0.000316101	0.00023289	0.000606301
0.0007685	0.000406245	0.000315254	0.000233096	0.000606564
0.000769	0.000405856	0.000319974	0.000239585	0.00061522
0.0007695	0.000414427	0.000308597	0.000229697	0.000621376
0.00077	0.000403924	0.000313802	0.000232478	0.00062241
0.0007705	0.000404663	0.000307024	0.000234126	0.000618496
0.000771	0.000403898	0.000308355	0.000239688	0.000598198
0.0007715	0.000401045	0.000309687	0.000227946	0.000616486
0.000772	0.000403431	0.000311865	0.00023392	0.000620395
0.0007725	0.000410213	0.000313681	0.000228152	0.000612684
0.000773	0.000406115	0.000305208	0.000238555	0.000610174
0.0007735	0.000410226	0.000314407	0.000234641	0.000620279
0.000774	0.000407308	0.000305087	0.000235568	0.000611775
0.0007745	0.000407905	0.00031005	0.000229285	0.000608748
0.000775	0.000406647	0.000311381	0.000235568	0.000630331
0.0007755	0.000413377	0.000313802	0.000232684	0.000611177
0.000776	0.000412482	0.000311623	0.000233714	0.000615496
0.0007765	0.00040312	0.000311623	0.000235259	0.000602009
0.000777	0.000408799	0.00030654	0.000230418	0.000605624
0.0007775	0.000412832	0.00031005	0.000235671	0.000604786
0.000778	0.000403198	0.000307871	0.000232066	0.000606907
0.0007785	0.000403392	0.00030654	0.000234435	0.000603341
0.000779	0.000402186	0.000309929	0.000228358	0.000600048
0.0007795	0.000415775	0.00031477	0.000237422	0.000609604
0.00078	0.000411937	0.000312833	0.000229079	0.000599009
0.0007805	0.000411574	0.000311744	0.000231448	0.000606996
0.000781	0.0004189	0.000309202	0.000241954	0.00060927
0.0007815	0.000414206	0.000308113	0.000235362	0.000614021
0.000782	0.000403042	0.000302666	0.000235774	0.00061883
0.0007825	0.000387897	0.000310776	0.000235877	0.000609809
0.000783	0.000406387	0.000309808	0.000244528	0.000605289
0.0007835	0.000413519	0.000305208	0.000230109	0.000607491
0.000784	0.000393758	0.00030545	0.000239276	0.000612809
0.0007845	0.000398919	0.000311139	0.000233405	0.000616602
0.000785	0.000398517	0.000311623	0.000231757	0.000621197
0.0007855	0.000406595	0.000306782	0.000233302	0.000615871
0.000786	0.00041055	0.000308113	0.000234744	0.000608646
0.0007865	0.00041055	0.000307266	0.000229182	0.000606176
0.000787	0.0003932	0.000308597	0.000234435	0.000598537
0.0007875	0.000399243	0.000312833	0.000234126	0.000606181
0.000788	0.000404572	0.000310897	0.000230727	0.000600578
0.0007885	0.00040465	0.000308476	0.000226813	0.000585945
0.000789	0.000394951	0.000313802	0.000227843	0.000596165
0.0007895	0.000400773	0.000311744	0.000230933	0.00060894
0.00079	0.00040133	0.000305813	0.000237319	0.000612287
0.0007905	0.000405791	0.000305692	0.000232375	0.000602325
0.000791	0.000399476	0.000309565	0.000231036	0.000610433
0.0007915	0.000408566	0.000308718	0.000229388	0.00061629
0.000792	0.000402433	0.000311865	0.000230315	0.000596535
0.0007925	0.000408125	0.000307508	0.000236804	0.000596281
0.000793	0.000407477	0.000309444	0.000230315	0.000610116
0.0007935	0.00039757	0.000311865	0.000233405	0.000602606
0.000794	0.000412586	0.000311986	0.000241027	0.000601215
0.0007945	0.000394432	0.00030545	0.000233302	0.000601028
0.000795	0.000399774	0.000307387	0.000227328	0.000611115
0.0007955	0.000401097	0.00031356	0.000229079	0.000605735
0.000796	0.000417344	0.000304845	0.000234126	0.000600391
0.0007965	0.000401136	0.000305934	0.000232993	0.00060401
0.000797	0.000409979	0.000310655	0.000237628	0.000618567
0.0007975	0.000407619	0.000304724	0.000231242	0.000608351
0.000798	0.000400812	0.000308113	0.000233405	0.000600475
0.0007985	0.000408929	0.000309323	0.000228667	0.000597578
0.000799	0.000397842	0.000310897	0.000231139	0.00060553
0.0007995	0.000401551	0.000313439	0.000234126	0.000599566
0.0008	0.000409175	0.000312712	0.000236289	0.000605615
0.0008005	0.000401408	0.000312349	0.00022877	0.000598644
0.000801	0.000406374	0.000304724	0.000235465	0.00059761
0.0008015	0.000401512	0.000316101	0.000233508	0.000596063
0.000802	0.000405843	0.000304603	0.000234126	0.000605213
0.0008025	0.000401266	0.000309202	0.000230933	0.000600346
0.000803	0.000398594	0.000307871	0.000230315	0.000607094
0.0008035	0.000406906	0.00030775	0.000233302	0.000595573
0.000804	0.000403003	0.000308234	0.000235259	0.000609221
0.0008045	0.000403677	0.000305571	0.000228976	0.000607834
0.000805	0.000400915	0.000307871	0.000233714	0.000624166
0.0008055	0.000411185	0.000307024	0.00022259	0.00059871
0.000806	0.000400293	0.000312591	0.000231963	0.000596179
0.0008065	0.000388571	0.000307871	0.000230521	0.000588722
0.000807	0.000392176	0.000307992	0.000234332	0.000594971
0.0008075	0.000406387	0.00031247	0.000225886	0.000599143
0.000808	0.000398958	0.000312712	0.000234229	0.000602165
0.0008085	0.000409383	0.000305087	0.000232581	0.000591294
0.000809	0.000401304	0.000301093	0.000230418	0.000598947
0.0008095	0.000397894	0.000304966	0.000228358	0.000598104
0.00081	0.00039145	0.00030424	0.000240615	0.000608235
0.0008105	0.000400488	0.000307145	0.000234435	0.000604188
0.000811	0.000405259	0.000307024	0.000233611	0.000604701
0.0008115	0.000403911	0.000307024	0.000227122	0.000601055
0.000812	0.000407619	0.00030775	0.00023083	0.000608222
0.0008125	0.000400812	0.000302303	0.000231345	0.000602588
0.000813	0.000407827	0.000305934	0.000232272	0.000601674
0.0008135	0.000409227	0.000305208	0.000236598	0.000594436
0.000814	0.000405908	0.00030896	0.000234023	0.000604326
0.0008145	0.000397739	0.000302909	0.000228358	0.000593692
0.000815	0.000398244	0.000312228	0.000228049	0.0005951
0.0008155	0.000396299	0.000303151	0.000232787	0.000601835
0.000816	0.000405856	0.000309444	0.000227225	0.000610571
0.0008165	0.000412261	0.000303151	0.000225783	0.000593705
0.000817	0.000391956	0.000307024	0.000235053	0.000595434
0.0008175	0.000402847	0.000309081	0.000230212	0.000599165
0.000818	0.000406387	0.000307024	0.000233611	0.00060027
0.0008185	0.0003998	0.00031247	0.000231654	0.000588597
0.000819	0.000401266	0.000302787	0.00023701	0.000603136
0.0008195	0.000401032	0.000314044	0.000233199	0.000603408
0.00082	0.000409072	0.000308113	0.000220221	0.000599513
0.0008205	0.000399334	0.000308476	0.000230727	0.000597231
0.000821	0.000404883	0.000308113	0.000232993	0.000589997
0.0008215	0.00040819	0.00030424	0.0002298	0.000595515
0.000822	0.000405998	0.000307629	0.000228461	0.000605035
0.0008225	0.000396909	0.000303877	0.000230006	0.000594744
0.000823	0.000409201	0.000306176	0.000225577	0.000593558
0.0008235	0.000402316	0.000310292	0.000235465	0.000597289
0.000824	0.000410044	0.000311623	0.000226916	0.000597195
0.0008245	0.000417863	0.000307024	0.000233199	0.000608476
0.000825	0.000411042	0.000303756	0.000231139	0.000606751
0.0008255	0.00041383	0.000302061	0.000224135	0.000585063
0.000826	0.000400812	0.000310292	0.000223517	0.000594311
0.0008265	0.000408086	0.00030424	0.000227019	0.000608195
0.000827	0.000400397	0.000306661	0.000234126	0.000608169
0.0008275	0.000393706	0.000307266	0.000222487	0.000598046
0.000828	0.000411133	0.000307024	0.000227637	0.000583329
0.0008285	0.000401655	0.000306419	0.000231139	0.000576835
0.000829	0.000393369	0.000309323	0.000227637	0.000585455
0.0008295	0.000403561	0.000303756	0.000224341	0.000575743
0.00083	0.000403548	0.000302909	0.000227328	0.000577767
0.0008305	0.000395016	0.000310413	0.000230212	0.000594173
0.000831	0.000404196	0.00030194	0.000227843	0.000594704
0.0008315	0.000401564	0.00030073	0.000228152	0.000591815
0.000832	0.000402108	0.000302909	0.000234538	0.000595943
0.0008325	0.000409901	0.000305329	0.000230109	0.000606011
0.000833	0.000394225	0.000302061	0.000231963	0.000596678
0.0008335	0.000401914	0.000302303	0.0002298	0.000591508
0.000834	0.000402562	0.000305571	0.000230418	0.000583004
0.0008345	0.000409046	0.000303393	0.000229285	0.000584314
0.000835	0.000402523	0.000300851	0.000232169	0.000578596
0.0008355	0.000404922	0.000305208	0.000229182	0.000591691
0.000836	0.00041562	0.000307266	0.000234435	0.000589458
0.0008365	0.000402497	0.000301456	0.000229182	0.000583677
0.000837	0.000403288	0.000301698	0.000234023	0.000592323
0.0008375	0.000403094	0.000312349	0.000231757	0.000587381
0.000838	0.000408358	0.000301093	0.000233817	0.000584029
0.0008385	0.000394056	0.000301698	0.000231963	0.000588236
0.000839	0.000402044	0.00030775	0.000229903	0.000581725
0.0008395	0.000397635	0.000305329	0.000227225	0.000591352
0.00084	0.000407762	0.000301214	0.000235362	0.000593879
0.0008405	0.000405908	0.000307145	0.000227534	0.000596558
0.000841	0.000401862	0.000299277	0.000228255	0.000596464
0.0008415	0.000400099	0.000304966	0.000226607	0.000602428
0.000842	0.000401512	0.000304603	0.000228873	0.000599807
0.0008425	0.000405285	0.000306903	0.000221869	0.000592047
0.000843	0.0004057	0.000300609	0.00022671	0.000590474
0.0008435	0.000395638	0.000302545	0.000228873	0.000599121
0.000844	0.000397661	0.000305208	0.000230109	0.000605833
0.0008445	0.000402964	0.000307629	0.000225371	0.000595809
0.000845	0.00039473	0.000302666	0.000232581	0.000591178
0.0008455	0.000396027	0.000303998	0.000227431	0.00058677
0.000846	0.00039735	0.000305329	0.000228152	0.000604032
0.0008465	0.000396416	0.000301819	0.000232787	0.000605031
0.000847	0.000403379	0.000303151	0.000231448	0.000590844
0.0008475	0.000400073	0.000305934	0.000236495	0.000583993
0.000848	0.000393239	0.000307145	0.000230418	0.000585758
0.0008485	0.000387573	0.000302666	0.000225371	0.000587055
0.000849	0.000410433	0.000311986	0.000230624	0.000594944
0.0008495	0.000403522	0.000306055	0.000235156	0.000577446
0.00085	0.000389233	0.000299156	0.000224032	0.000599927
0.0008505	0.000391035	0.000302666	0.000226607	0.0005944
0.000851	0.00040452	0.000303514	0.000233611	0.000604344
0.0008515	0.000397544	0.000307629	0.000227225	0.000595755
0.000852	0.000398633	0.000297099	0.000227225	0.000593224
0.0008525	0.000399398	0.000307871	0.000225371	0.000609408
0.000853	0.000392461	0.000298188	0.000224238	0.000606368
0.0008535	0.000406102	0.000302787	0.0002298	0.000599767
0.000854	0.000393875	0.000295646	0.000222693	0.000583565
0.0008545	0.000394847	0.000297825	0.000226916	0.000588343
0.000855	0.000401551	0.000306782	0.000226195	0.000585936
0.0008555	0.000409435	0.000299883	0.000234229	0.000591606
0.000856	0.000391204	0.00030303	0.000223414	0.000589787
0.0008565	0.000399645	0.000299398	0.000226607	0.000576746
0.000857	0.000397415	0.00030545	0.000230109	0.000591133
0.0008575	0.000398646	0.000302909	0.000228976	0.00058464
0.000858	0.000398244	0.000303998	0.000226401	0.000584689
0.0008585	0.000397051	0.000300609	0.00022259	0.000576064
0.000859	0.000407062	0.000298067	0.000227225	0.000581555
0.0008595	0.000402692	0.000299883	0.000226195	0.000606573
0.00086	0.000395962	0.000304361	0.000231448	0.000605312
0.0008605	0.000402225	0.000304361	0.000230521	0.00060241
0.000861	0.000399256	0.000304845	0.000223311	0.000581381
0.0008615	0.000409642	0.000306903	0.00022568	0.000593389
0.000862	0.000413052	0.00029613	0.000224032	0.000584261
0.0008625	0.000394432	0.000306903	0.000229697	0.000600195
0.000863	0.000408371	0.000297583	0.000225989	0.000588401
0.0008635	0.000412819	0.000304603	0.000234332	0.000588539
0.000864	0.000407567	0.000298309	0.000229182	0.000584452
0.0008645	0.000396144	0.000307266	0.00022568	0.000587537
0.000865	0.000406543	0.000305813	0.000232169	0.000569949
0.0008655	0.000393434	0.000304482	0.000231242	0.000578841
0.000866	0.000398569	0.000303877	0.000223723	0.000581622
0.0008665	0.000391813	0.000294436	0.000229903	0.000584546
0.000867	0.000394756	0.000297462	0.000225886	0.00058652
0.0008675	0.00039888	0.000297946	0.000228358	0.000581907
0.000868	0.000398815	0.000299156	0.000228873	0.0005928
0.0008685	0.000405052	0.000297583	0.000222384	0.000590389
0.000869	0.000399878	0.000300488	0.000227019	0.000581136
0.0008695	0.000389583	0.000296009	0.000226916	0.000590545
0.00087	0.000404144	0.00030194	0.000226607	0.000589542
0.0008705	0.000399891	0.000300246	0.000230418	0.000587514
0.000871	0.000390114	0.000300609	0.000235671	0.000591009
0.0008715	0.000400864	0.000299277	0.000225062	0.000577633
0.000872	0.000404767	0.000300609	0.000231654	0.000589493
0.0008725	0.000403211	0.000296494	0.000223929	0.000587768
0.000873	0.000392111	0.00030194	0.00022774	0.000592684
0.0008735	0.000396714	0.00030545	0.000223517	0.000586235
0.000874	0.000400825	0.000300609	0.000223414	0.000587938
0.0008745	0.000396481	0.000301456	0.000228152	0.000575267
0.000875	0.000400293	0.000299035	0.000222487	0.000578297
0.0008755	0.000396909	0.000303998	0.000223723	0.000586026
0.000876	0.000391048	0.000301577	0.000229079	0.000585339
0.0008765	0.00039971	0.000300609	0.0002298	0.000583744
0.000877	0.000393032	0.000297341	0.000218985	0.000591512
0.0008775	0.000400475	0.000292378	0.000220427	0.00059535
0.000878	0.000387845	0.000298793	0.000225165	0.000590884
0.0008785	0.000390633	0.000297099	0.000227843	0.00059001
0.000879	0.00040006	0.000298672	0.000224238	0.000604447
0.0008795	0.000394834	0.000304724	0.000215689	0.000602668
0.00088	0.000396403	0.000309565	0.000218264	0.000587728
0.0008805	0.000401304	0.00029964	0.000224959	0.000598554
0.000881	0.000398763	0.000301093	0.000221663	0.000586458
0.0008815	0.000400747	0.000297825	0.000223311	0.000584417
0.000882	0.000394575	0.000304966	0.000226401	0.000586222
0.0008825	0.000385862	0.000299762	0.000227019	0.000585571
0.000883	0.000402575	0.000300246	0.000218367	0.00059531
0.0008835	0.0004057	0.000299762	0.000231242	0.000598305
0.000884	0.000385654	0.000298914	0.000225989	0.000579612
0.0008845	0.000402057	0.000300488	0.000230521	0.000577468
0.000885	0.000400073	0.000297946	0.000224547	0.000587135
0.0008855	0.000401927	0.000301698	0.00022671	0.000597075
0.000886	0.000397894	0.000299277	0.000223311	0.000589119
0.0008865	0.000393032	0.000295646	0.000224547	0.000583962
0.000887	0.000389596	0.000299035	0.000224444	0.000579523
0.0008875	0.000389881	0.000293468	0.000224959	0.000573359
0.000888	0.00039945	0.000298793	0.000223311	0.000567302
0.0008885	0.000397155	0.000296857	0.000212599	0.000584149
0.000889	0.000402251	0.000296372	0.000227637	0.000586913
0.0008895	0.000395327	0.000296978	0.000229697	0.000583209
0.00089	0.000396753	0.000299762	0.000225371	0.000573355
0.0008905	0.000401875	0.000301819	0.000224547	0.000585286
0.000891	0.000402368	0.000302061	0.000226916	0.000587229
0.0008915	0.00039097	0.00029613	0.000227843	0.000586498
0.000892	0.000391398	0.000299883	0.000223105	0.000597543
0.0008925	0.000385939	0.000297341	0.000218882	0.000580022
0.000893	0.000388533	0.000299035	0.000229285	0.000583757
0.0008935	0.000404183	0.000302909	0.00022671	0.000582179
0.000894	0.000387366	0.000297946	0.000224856	0.000590875
0.0008945	0.000397116	0.000296736	0.000222178	0.000576595
0.000895	0.000387936	0.000295404	0.000229594	0.000574852
0.0008955	0.000386315	0.000303756	0.0002195	0.000593308
0.000896	0.000393395	0.000303998	0.000225268	0.000586748
0.0008965	0.000397427	0.000298188	0.000226813	0.000572686
0.000897	0.000392928	0.000293468	0.000231654	0.000586106
0.0008975	0.000392617	0.000304724	0.000223826	0.000582344
0.000898	0.000384085	0.00029843	0.000222487	0.000595403
0.0008985	0.000390296	0.000301214	0.00023083	0.000582188
0.000899	0.000406102	0.000298793	0.000224856	0.000582754
0.0008995	0.00040089	0.00029613	0.000220633	0.000583909
0.0009	0.000403859	0.000301456	0.000220839	0.000593941
0.0009005	0.000404014	0.000298309	0.000228152	0.000582473
0.000901	0.000396598	0.000299398	0.000223208	0.000588045
0.0009015	0.000396688	0.00029964	0.000220942	0.000593041
0.000902	0.000392332	0.000297462	0.000219706	0.000585041
0.0009025	0.000403236	0.000301698	0.000218676	0.000584207
0.000903	0.000388234	0.000296978	0.000217337	0.000579434
0.0009035	0.000397998	0.000297704	0.000225989	0.00057848
0.000904	0.000400332	0.000302061	0.000225577	0.00057204
0.0009045	0.000388351	0.000298309	0.000228461	0.000570596
0.000905	0.000382996	0.000300125	0.000225577	0.000582179
0.0009055	0.000395119	0.000300972	0.000222796	0.000589257
0.000906	0.00039792	0.000296736	0.00022156	0.000587144
0.0009065	0.000396442	0.000297704	0.000226092	0.000582005
0.000907	0.000393123	0.000297583	0.000221766	0.000577704
0.0009075	0.000383787	0.00030073	0.000226092	0.000577999
0.000908	0.000395405	0.000294315	0.000222075	0.000570712
0.0009085	0.000398296	0.000299883	0.00022774	0.000569669
0.000909	0.000390011	0.000295767	0.000229594	0.000567699
0.0009095	0.000385395	0.000298188	0.000224856	0.000575632
0.00091	0.000395119	0.000297946	0.000219603	0.000579893
0.0009105	0.000414531	0.000300488	0.000228667	0.000577896
0.000911	0.00038922	0.000296009	0.000225886	0.000572142
0.0009115	0.000384033	0.000299277	0.00022774	0.000581069
0.000912	0.000408397	0.000302182	0.000221148	0.000586311
0.0009125	0.000397648	0.000293468	0.000219706	0.000583704
0.000913	0.000389375	0.000295162	0.000225371	0.000579349
0.0009135	0.000396027	0.000301214	0.000225062	0.000585723
0.000914	0.000390737	0.00029371	0.000223311	0.000589605
0.0009145	0.000403587	0.000299277	0.000220839	0.000593268
0.000915	0.000397855	0.000298188	0.000221148	0.000586485
0.0009155	0.000392461	0.000293346	0.000224856	0.000576933
0.000916	0.000395651	0.000292983	0.000225062	0.000583396
0.0009165	0.000391463	0.000293589	0.000227431	0.000571612
0.000917	0.000392902	0.000299156	0.000224032	0.000581573
0.0009175	0.000405908	0.000296615	0.000220839	0.000603676
0.000918	0.000389298	0.000298793	0.000227534	0.000592203
0.0009185	0.000395521	0.000298793	0.000220839	0.000573867
0.000919	0.000398919	0.000296736	0.000228667	0.000577762
0.0009195	0.000393356	0.000294557	0.000222075	0.000583338
0.00092	0.000401732	0.000292499	0.000231345	0.000579064
0.0009205	0.000398854	0.000300367	0.000226504	0.000589587
0.000921	0.000387469	0.000301456	0.000222281	0.000590015
0.0009215	0.000400008	0.000297462	0.000224547	0.000589257
0.000922	0.000384721	0.000293468	0.00022774	0.000601077
0.0009225	0.000391217	0.000293831	0.000222281	0.000588397
0.000923	0.00039276	0.000292499	0.000217028	0.000598051
0.0009235	0.000392604	0.00030424	0.000226813	0.000597494
0.000924	0.000386186	0.000299156	0.000224753	0.000591847
0.0009245	0.000394795	0.000299762	0.000233096	0.000602548
0.000925	0.000388221	0.00029964	0.000220942	0.000607255
0.0009255	0.000386393	0.000298067	0.000219294	0.000597208
0.000926	0.000387871	0.000300125	0.000222693	0.000593883
0.0009265	0.000390114	0.000294799	0.000225474	0.000588517
0.000927	0.000394795	0.000300004	0.000216513	0.000588276
0.0009275	0.000396675	0.000297583	0.000223002	0.000588169
0.000928	0.000381492	0.000293952	0.000224032	0.000577526
0.0009285	0.000385317	0.000295162	0.000223929	0.00058464
0.000929	0.000381959	0.000293225	0.000220118	0.000602187
0.0009295	0.000393265	0.000298309	0.000224547	0.000588499
0.00093	0.000387314	0.000294315	0.000224959	0.000585504
0.0009305	0.00040098	0.00029032	0.000221663	0.000582112
0.000931	0.000377537	0.000292257	0.000227431	0.000582687
0.0009315	0.000392072	0.000295283	0.000222693	0.000594053
0.000932	0.000387093	0.000289957	0.000216307	0.000591731
0.0009325	0.000387223	0.000299277	0.000220427	0.000583632
0.000933	0.000384785	0.000299883	0.000218985	0.000583744
0.0009335	0.000384526	0.000290805	0.000221869	0.000583623
0.000934	0.000389414	0.000292862	0.000212187	0.00058554
0.0009345	0.000390905	0.000294194	0.000216101	0.000592693
0.000935	0.000395742	0.000292983	0.000225474	0.000576626
0.0009355	0.000392721	0.000296372	0.00022362	0.000582295
0.000936	0.00038699	0.000300246	0.0002195	0.000584033
0.0009365	0.000400202	0.000295404	0.000221869	0.00059502
0.000937	0.000377317	0.000295525	0.000220736	0.0005894
0.0009375	0.000386095	0.000296009	0.00022156	0.000585847
0.000938	0.000390957	0.000294194	0.000221972	0.00057881
0.0009385	0.000390581	0.000296494	0.000226195	0.000588807
0.000939	0.00038979	0.000293589	0.000223311	0.000586743
0.0009395	0.000386276	0.000289957	0.000223929	0.0005903
0.00094	0.000394393	0.00029262	0.000224135	0.00058254
0.0009405	0.000392656	0.000292257	0.000219809	0.000598118
0.000941	0.000390452	0.000292862	0.000221663	0.000581243
0.0009415	0.000392202	0.000292378	0.000222178	0.00057758
0.000942	0.000385122	0.000297341	0.000222487	0.00057557
0.0009425	0.000388092	0.000286205	0.000220633	0.000576372
0.000943	0.000383268	0.000288989	0.000222487	0.000586427
0.0009435	0.000384928	0.000290926	0.00022362	0.000589939
0.000944	0.000393797	0.000291894	0.000223929	0.000592386
0.0009445	0.000392487	0.000293952	0.000221251	0.000583338
0.000945	0.000385304	0.000294678	0.00022362	0.00057811
0.0009455	0.000385058	0.000294557	0.000224856	0.000589025
0.000946	0.000390011	0.000295525	0.000222384	0.000585674
0.0009465	0.000383126	0.000299156	0.000222281	0.000578525
0.000947	0.0003897	0.000291289	0.000231345	0.00057688
0.0009475	0.000384267	0.000289352	0.000223208	0.000587109
0.000948	0.000397907	0.000294436	0.000223311	0.000582866
0.0009485	0.000385239	0.000295404	0.000223414	0.000583454
0.000949	0.000382737	0.000290926	0.000215483	0.000586841
0.0009495	0.000395379	0.000293104	0.00022671	0.000589992
0.00095	0.000398672	0.000295767	0.000219088	0.000579434
0.0009505	0.00039167	0.000296615	0.000216101	0.000577094
0.000951	0.000391268	0.000294799	0.000220839	0.000586694
0.0009515	0.000385019	0.000296009	0.000216925	0.000582736
0.000952	0.000390646	0.000291894	0.000217028	0.000581283
0.0009525	0.000382503	0.000295283	0.000221354	0.000585905
0.000953	0.000382542	0.000292862	0.000231963	0.000572539
0.0009535	0.000390802	0.00029032	0.000218882	0.000589787
0.000954	0.000392967	0.000288868	0.000217234	0.000588348
0.0009545	0.000380857	0.000293225	0.000220633	0.000575632
0.000955	0.000384954	0.000296736	0.000221766	0.000560751
0.0009555	0.000390866	0.000295162	0.000217749	0.000565484
0.000956	0.000383605	0.000299035	0.000224341	0.00057306
0.0009565	0.0003911	0.000295162	0.000221457	0.000573684
0.000957	0.000379003	0.000290563	0.000218985	0.00057819
0.0009575	0.000383878	0.00029613	0.000220736	0.000576506
0.000958	0.000386251	0.000295041	0.000210127	0.000586275
0.0009585	0.00039014	0.000289231	0.000211878	0.00057196
0.000959	0.000380507	0.000292136	0.00021744	0.000570707
0.0009595	0.00038651	0.000291894	0.000218882	0.000581952
0.00096	0.000386575	0.000292136	0.000220839	0.000570596
0.0009605	0.00038262	0.000293952	0.000215998	0.000570765
0.000961	0.000397142	0.000292015	0.000223723	0.000577045
0.0009615	0.000386964	0.000297099	0.000220015	0.000580668
0.000962	0.000390737	0.000291531	0.000221251	0.000582326
0.0009625	0.000382503	0.000292378	0.000218573	0.000580111
0.000963	0.000390024	0.000291652	0.000227225	0.000572811
0.0009635	0.000387625	0.000291289	0.000221972	0.000578908
0.000964	0.000395833	0.000294073	0.000218264	0.000577638
0.0009645	0.000380494	0.000290926	0.000217955	0.000577161
0.000965	0.000387586	0.00029492	0.000225371	0.000585736
0.0009655	0.000379755	0.000293468	0.00022259	0.000576987
0.000966	0.000385071	0.000293468	0.000215586	0.000567534
0.0009665	0.000391813	0.00029843	0.000219912	0.000576278
0.000967	0.00038463	0.000289352	0.000216307	0.00058057
0.0009675	0.000387858	0.000293589	0.000216204	0.000591753
0.000968	0.000387327	0.000293589	0.000221869	0.000577718
0.0009685	0.000390348	0.000291894	0.000216719	0.000564802
0.000969	0.000386964	0.000294194	0.000222796	0.000573185
0.0009695	0.000383917	0.000291047	0.000212805	0.000569018
0.00097	0.000386938	0.000289231	0.000220118	0.000577869
0.0009705	0.000390996	0.00029371	0.000220942	0.000584599
0.000971	0.000389609	0.000292378	0.000221972	0.00058238
0.0009715	0.00038673	0.000289715	0.000217955	0.000587924
0.000972	0.00038896	0.000293468	0.000216616	0.000593406
0.0009725	0.000391139	0.000284511	0.000221663	0.000571982
0.000973	0.00038769	0.000284995	0.000222384	0.000581814
0.0009735	0.000381038	0.000288142	0.000213938	0.000579572
0.000974	0.000383748	0.000292015	0.000216101	0.000568924
0.0009745	0.000396779	0.000284389	0.000222281	0.000571558
0.000975	0.000382763	0.000292862	0.000217955	0.000579652
0.0009755	0.000385875	0.000287052	0.000217955	0.000573876
0.000976	0.000393875	0.000287052	0.000221148	0.000580044
0.0009765	0.000391255	0.000294315	0.000219294	0.000577869
0.000977	0.000388053	0.000287173	0.000218367	0.000579897
0.0009775	0.000380157	0.000288626	0.00022259	0.000567841
0.000978	0.00038262	0.000293831	0.000216719	0.000558767
0.0009785	0.000383981	0.000291289	0.000221045	0.000576002
0.000979	0.000388636	0.000295404	0.000223002	0.000575779
0.0009795	0.000377174	0.000289715	0.000217234	0.000577584
0.00098	0.000378704	0.000283179	0.000218573	0.000585745
0.0009805	0.000374633	0.000293346	0.000214865	0.000568069
0.000981	0.00037873	0.000287416	0.000225989	0.000580601
0.0009815	0.000384345	0.000283905	0.000222693	0.000574157
0.000982	0.000383515	0.000286689	0.000217543	0.000562502
0.0009825	0.000375255	0.000288868	0.00021435	0.000572084
0.000983	0.000393914	0.00029371	0.000221251	0.000586066
0.0009835	0.000371703	0.000292741	0.00021641	0.000585433
0.000984	0.000388364	0.000283058	0.000217955	0.000573145
0.0009845	0.000374464	0.000292257	0.000223105	0.000575133
0.000985	0.000382918	0.000286447	0.00022259	0.000570435
0.0009855	0.000382192	0.000294194	0.000219088	0.000572031
0.000986	0.000381816	0.000287537	0.00021435	0.000575833
0.0009865	0.0003758	0.000288868	0.000217955	0.000577161
0.000987	0.000366931	0.000293468	0.000219912	0.000576376
0.0009875	0.000384526	0.000291168	0.000215071	0.000571331
0.000988	0.000384578	0.000294678	0.000223517	0.000571344
0.0009885	0.000397804	0.000290805	0.000223517	0.000573555
0.000989	0.000381531	0.000289231	0.00022465	0.000577696
0.0009895	0.000391657	0.000288384	0.00021229	0.000567864
0.00099	0.000378419	0.000282695	0.000219294	0.000551949
0.0009905	0.000386588	0.000296372	0.000218367	0.000557898
0.000991	0.000376254	0.000290805	0.000216307	0.000573751
0.0009915	0.000385148	0.000287779	0.00021538	0.000581529
0.000992	0.000375061	0.000287416	0.000218779	0.000576376
0.0009925	0.000375191	0.000286931	0.000225474	0.000577228
0.000993	0.000376915	0.000292136	0.00022259	0.000579594
0.0009935	0.000385667	0.000287173	0.000218161	0.000579777
0.000994	0.000378445	0.000282574	0.000221766	0.000583949
0.0009945	0.000379651	0.000287658	0.000222075	0.000578783
0.000995	0.000377032	0.000294557	0.000207242	0.000585277
0.0009955	0.00037873	0.000288021	0.000223414	0.000578547
0.000996	0.000389531	0.000290199	0.000218676	0.000568207
0.0009965	0.000379379	0.000288263	0.0002195	0.000581569
0.000997	0.000384591	0.000291047	0.00021847	0.000571024
0.0009975	0.0003671	0.000290563	0.000217852	0.000581747
0.000998	0.000371418	0.00029262	0.000224238	0.000578271
0.0009985	0.000372118	0.000285842	0.000228873	0.000563233
0.000999	0.000375904	0.000293225	0.000218367	0.000589119
[truncated: 6,002 more rows]

## Sheet: 5c
time (sec)	Cr2O3/Pt/IrO2/STOS-	Cr2O3/Pt/IrO2/STOS
	RGO/CoOx/BVO
0	0.0792429	0.00123198
5e-07	0.285415	0.0301723
1e-06	0.603342	0.63793
1.5e-06	0.884352	0.999989
2e-06	1.00002	0.910427
2.5e-06	0.975318	0.843875
3e-06	0.912192	0.803209
3.5e-06	0.867297	0.779
4e-06	0.844023	0.754913
4.5e-06	0.831492	0.730587
5e-06	0.820162	0.718573
5.5e-06	0.806039	0.708286
6e-06	0.792292	0.697928
6.5e-06	0.783325	0.688047
7e-06	0.778438	0.677331
7.5e-06	0.773441	0.667929
8e-06	0.765767	0.663726
8.5e-06	0.756362	0.653854
9e-06	0.748119	0.64533
9.5e-06	0.743196	0.640623
1e-05	0.740847	0.63691
1.05e-05	0.738122	0.627596
1.1e-05	0.733308	0.618537
1.15e-05	0.726907	0.616367
1.2e-05	0.720225	0.61259
1.25e-05	0.715144	0.613662
1.3e-05	0.712922	0.606786
1.35e-05	0.713066	0.602617
1.4e-05	0.713914	0.592599
1.45e-05	0.712811	0.592873
1.5e-05	0.708946	0.592795
1.55e-05	0.704832	0.588744
1.6e-05	0.701132	0.584647
1.65e-05	0.695909	0.578733
1.7e-05	0.689003	0.573617
1.75e-05	0.680896	0.574002
1.8e-05	0.671723	0.572598
1.85e-05	0.663952	0.568775
1.9e-05	0.660713	0.567501
1.95e-05	0.662371	0.554128
2e-05	0.666743	0.557407
2.05e-05	0.67016	0.564346
2.1e-05	0.669951	0.558609
2.15e-05	0.667158	0.553246
2.2e-05	0.663492	0.556159
2.25e-05	0.658297	0.551534
2.3e-05	0.652294	0.552194
2.35e-05	0.64911	0.555356
2.4e-05	0.650477	0.543512
2.45e-05	0.654053	0.539154
2.5e-05	0.656028	0.544733
2.55e-05	0.6538	0.537449
2.6e-05	0.647216	0.534
2.65e-05	0.638602	0.532158
2.7e-05	0.631674	0.532211
2.75e-05	0.628798	0.524241
2.8e-05	0.628473	0.522014
2.85e-05	0.627985	0.529402
2.9e-05	0.627825	0.51995
2.95e-05	0.629345	0.515554
3e-05	0.630746	0.516462
3.05e-05	0.629795	0.520734
3.1e-05	0.62701	0.52609
3.15e-05	0.624331	0.51965
3.2e-05	0.623482	0.51754
3.25e-05	0.624529	0.513268
3.3e-05	0.625182	0.508873
3.35e-05	0.623437	0.50707
3.4e-05	0.619966	0.508122
3.45e-05	0.616795	0.507704
3.5e-05	0.615032	0.509487
3.55e-05	0.614821	0.504621
3.6e-05	0.615948	0.504105
3.65e-05	0.61636	0.503295
3.7e-05	0.61285	0.504935
3.75e-05	0.606237	0.499716
3.8e-05	0.601455	0.501813
3.85e-05	0.600515	0.496151
3.9e-05	0.601116	0.490103
3.95e-05	0.602134	0.494583
4e-05	0.604164	0.486185
4.05e-05	0.606294	0.491174
4.1e-05	0.607178	0.487654
4.15e-05	0.606979	0.484324
4.2e-05	0.606316	0.487942
4.25e-05	0.604955	0.489169
4.3e-05	0.60233	0.488412
4.35e-05	0.598864	0.48418
4.4e-05	0.595272	0.486792
4.45e-05	0.591888	0.482815
4.5e-05	0.589756	0.485434
4.55e-05	0.589544	0.484735
4.6e-05	0.59019	0.485532
4.65e-05	0.590786	0.480667
4.7e-05	0.591179	0.482443
4.75e-05	0.59017	0.476958
4.8e-05	0.586618	0.476018
4.85e-05	0.582621	0.475404
4.9e-05	0.582169	0.477017
4.95e-05	0.585207	0.476547
5e-05	0.586691	0.477369
5.05e-05	0.584034	0.473027
5.1e-05	0.580601	0.4756
5.15e-05	0.579419	0.470363
5.2e-05	0.579855	0.461176
5.25e-05	0.581362	0.46446
5.3e-05	0.58337	0.466981
5.35e-05	0.583412	0.46589
5.4e-05	0.581491	0.466622
5.45e-05	0.580928	0.464082
5.5e-05	0.582056	0.455561
5.55e-05	0.58206	0.462123
5.6e-05	0.580031	0.459831
5.65e-05	0.577279	0.464402
5.7e-05	0.575021	0.461496
5.75e-05	0.573431	0.461137
5.8e-05	0.571836	0.462978
5.85e-05	0.56964	0.456847
5.9e-05	0.567288	0.453753
5.95e-05	0.566276	0.45752
6e-05	0.567178	0.454157
6.05e-05	0.567832	0.451761
6.1e-05	0.565765	0.456782
6.15e-05	0.56239	0.449522
6.2e-05	0.561941	0.45199
6.25e-05	0.565833	0.447283
6.3e-05	0.570433	0.451996
6.35e-05	0.571846	0.448086
6.4e-05	0.571018	0.448856
6.45e-05	0.5705	0.448719
6.5e-05	0.56902	0.438874
6.55e-05	0.565166	0.440878
6.6e-05	0.562068	0.446127
6.65e-05	0.562327	0.446382
6.7e-05	0.563554	0.44836
6.75e-05	0.562815	0.442797
6.8e-05	0.560815	0.444887
6.85e-05	0.559849	0.44379
6.9e-05	0.559425	0.444527
6.95e-05	0.556326	0.444887
7e-05	0.550701	0.44505
7.05e-05	0.547624	0.440871
7.1e-05	0.550518	0.434911
7.15e-05	0.557423	0.446793
7.2e-05	0.563639	0.438182
7.25e-05	0.565432	0.444514
7.3e-05	0.562492	0.435087
7.35e-05	0.558323	0.43858
7.4e-05	0.557106	0.435016
7.45e-05	0.558841	0.434298
7.5e-05	0.559319	0.436837
7.55e-05	0.555823	0.44033
7.6e-05	0.549965	0.438639
7.65e-05	0.545104	0.428161
7.7e-05	0.543839	0.431432
7.75e-05	0.546571	0.433638
7.8e-05	0.550771	0.431961
7.85e-05	0.552773	0.430315
7.9e-05	0.551288	0.430276
7.95e-05	0.549249	0.429584
8e-05	0.549287	0.42666
8.05e-05	0.548535	0.433109
8.1e-05	0.543818	0.425916
8.15e-05	0.537409	0.425472
8.2e-05	0.532872	0.423559
8.25e-05	0.531745	0.426967
8.3e-05	0.533952	0.422835
8.35e-05	0.536882	0.428886
8.4e-05	0.537452	0.429473
8.45e-05	0.536121	0.424897
8.5e-05	0.535872	0.423161
8.55e-05	0.537324	0.423618
8.6e-05	0.537724	0.417959
8.65e-05	0.535829	0.417665
8.7e-05	0.534095	0.420328
8.75e-05	0.534583	0.418043
8.8e-05	0.536099	0.416653
8.85e-05	0.536276	0.415628
8.9e-05	0.534669	0.421542
8.95e-05	0.532964	0.421399
9e-05	0.532181	0.418194
9.05e-05	0.531223	0.417482
9.1e-05	0.529383	0.415948
9.15e-05	0.527343	0.415876
9.2e-05	0.525222	0.418624
9.25e-05	0.523059	0.415139
9.3e-05	0.521545	0.413311
9.35e-05	0.521007	0.410811
9.4e-05	0.522167	0.410916
9.45e-05	0.525551	0.413305
9.5e-05	0.529084	0.408762
9.55e-05	0.529719	0.409995
9.6e-05	0.527169	0.414205
9.65e-05	0.524313	0.407326
9.7e-05	0.523621	0.412554
9.75e-05	0.523813	0.409101
9.8e-05	0.522452	0.403357
9.85e-05	0.520608	0.407796
9.9e-05	0.520888	0.411196
9.95e-05	0.522955	0.407489
0.0001	0.524501	0.410609
0.0001005	0.524524	0.410276
0.000101	0.5241	0.412456
0.0001015	0.524221	0.405981
0.000102	0.523057	0.404735
0.0001025	0.518527	0.401217
0.000103	0.513719	0.403018
0.0001035	0.513691	0.407391
0.000104	0.517313	0.409675
0.0001045	0.519843	0.406901
0.000105	0.520838	0.407626
0.0001055	0.521793	0.40649
0.000106	0.52139	0.40185
0.0001065	0.518691	0.399095
0.000107	0.516004	0.400499
0.0001075	0.516174	0.404408
0.000108	0.518746	0.403716
0.0001085	0.52004	0.402
0.000109	0.518006	0.401445
0.0001095	0.515252	0.401438
0.00011	0.515053	0.399761
0.0001105	0.516549	0.39952
0.000111	0.517027	0.40728
0.0001115	0.515806	0.404813
0.000112	0.513032	0.400858
0.0001125	0.509089	0.398952
0.000113	0.505865	0.400035
0.0001135	0.505205	0.401915
0.000114	0.507749	0.399363
0.0001145	0.512635	0.400864
0.000115	0.516243	0.400166
0.0001155	0.51504	0.405661
0.000116	0.510047	0.401458
0.0001165	0.505532	0.396269
0.000117	0.504918	0.399663
0.0001175	0.507951	0.397261
0.000118	0.510534	0.396374
0.0001185	0.509435	0.400551
0.000119	0.506043	0.398299
0.0001195	0.503302	0.391479
0.00012	0.502406	0.397934
0.0001205	0.503031	0.392451
0.000121	0.503211	0.393143
0.0001215	0.501603	0.386643
0.000122	0.501408	0.390813
0.0001225	0.506125	0.389671
0.000123	0.512133	0.391283
0.0001235	0.512866	0.389756
0.000124	0.50866	0.388797
0.0001245	0.505738	0.395134
0.000125	0.507075	0.393992
0.0001255	0.509366	0.39221
0.000126	0.508567	0.392889
0.0001265	0.505186	0.394703
0.000127	0.503034	0.385077
0.0001275	0.504037	0.392412
0.000128	0.505995	0.387615
0.0001285	0.506205	0.387074
0.000129	0.504951	0.39516
0.0001295	0.503025	0.386147
0.00013	0.499538	0.393613
0.0001305	0.494725	0.390872
0.000131	0.491279	0.388797
0.0001315	0.491948	0.393561
0.000132	0.496864	0.387974
0.0001325	0.502612	0.387374
0.000133	0.505119	0.3837
0.0001335	0.503714	0.393169
0.000134	0.501273	0.390017
0.0001345	0.501117	0.381442
0.000135	0.50392	0.383648
0.0001355	0.507291	0.38398
0.000136	0.508612	0.389906
0.0001365	0.507768	0.386597
0.000137	0.506404	0.382088
0.0001375	0.504578	0.385194
0.000138	0.500536	0.377363
0.0001385	0.494872	0.37981
0.000139	0.490828	0.38199
0.0001395	0.489038	0.377944
0.00014	0.486942	0.382558
0.0001405	0.484356	0.380939
0.000141	0.483736	0.379765
0.0001415	0.484573	0.376162
0.000142	0.484001	0.37981
0.0001425	0.482433	0.380424
0.000143	0.482422	0.377735
0.0001435	0.483433	0.379634
0.000144	0.483088	0.375523
0.0001445	0.482124	0.375777
0.000145	0.483515	0.38077
0.0001455	0.48771	0.378597
0.000146	0.492559	0.381788
0.0001465	0.49633	0.383223
0.000147	0.497632	0.377787
0.0001475	0.49547	0.376143
0.000148	0.49134	0.379001
0.0001485	0.487722	0.376658
0.000149	0.485364	0.373337
0.0001495	0.484226	0.375399
0.00015	0.484185	0.370107
0.0001505	0.484886	0.376919
0.000151	0.486219	0.375771
0.0001515	0.487179	0.372234
0.000152	0.486278	0.376006
0.0001525	0.484624	0.383811
0.000153	0.484661	0.375053
0.0001535	0.486099	0.380796
0.000154	0.486621	0.37348
0.0001545	0.484832	0.374772
0.000155	0.481287	0.377494
0.0001555	0.479118	0.374192
0.000156	0.481825	0.374629
0.0001565	0.487909	0.375843
0.000157	0.49103	0.37303
0.0001575	0.48753	0.369963
0.000158	0.48095	0.37303
0.0001585	0.477731	0.370903
0.000159	0.480131	0.373102
0.0001595	0.483893	0.374903
0.00016	0.483014	0.370922
0.0001605	0.477576	0.369441
0.000161	0.474089	0.372436
0.0001615	0.475893	0.373102
0.000162	0.478892	0.373559
0.0001625	0.479502	0.37442
0.000163	0.479177	0.370374
0.0001635	0.479024	0.366263
0.000164	0.477817	0.373004
0.0001645	0.476083	0.367222
0.000165	0.475542	0.369715
0.0001655	0.475306	0.37645
0.000166	0.473495	0.366237
0.0001665	0.470875	0.368638
0.000167	0.469482	0.370283
0.0001675	0.469542	0.3732
0.000168	0.470509	0.370302
0.0001685	0.472763	0.370694
0.000169	0.476018	0.364247
0.0001695	0.478365	0.372932
0.00017	0.478033	0.372123
0.0001705	0.475126	0.370355
0.000171	0.471768	0.363979
0.0001715	0.470329	0.372495
0.000172	0.47154	0.367966
0.0001725	0.474665	0.368886
0.000173	0.4782	0.368136
0.0001735	0.480062	0.368097
0.000174	0.478494	0.369669
0.0001745	0.473552	0.360782
0.000175	0.467831	0.36304
0.0001755	0.465001	0.369278
0.000176	0.466351	0.369082
0.0001765	0.469659	0.367157
0.000177	0.472994	0.366289
0.0001775	0.477034	0.365904
0.000178	0.481347	0.360234
0.0001785	0.482182	0.367072
0.000179	0.476782	0.36473
0.0001795	0.467676	0.367699
0.00018	0.460756	0.368932
0.0001805	0.459628	0.364514
0.000181	0.463152	0.358851
0.0001815	0.467671	0.367399
0.000182	0.470134	0.366178
0.0001825	0.470491	0.36441
0.000183	0.470929	0.363196
0.0001835	0.471466	0.356965
0.000184	0.469108	0.364815
0.0001845	0.463189	0.361317
0.000185	0.458261	0.36563
0.0001855	0.458943	0.362498
0.000186	0.464369	0.360965
0.0001865	0.470245	0.362211
0.000187	0.473834	0.364958
0.0001875	0.474534	0.36071
0.000188	0.47162	0.358583
0.0001885	0.464804	0.360136
0.000189	0.457723	0.355647
0.0001895	0.456319	0.358864
0.00019	0.46075	0.352861
0.0001905	0.464406	0.358753
0.000191	0.463701	0.359105
0.0001915	0.461976	0.351549
0.000192	0.462651	0.351119
0.0001925	0.465716	0.358537
0.000193	0.469997	0.361754
0.0001935	0.473722	0.358198
0.000194	0.474972	0.352482
0.0001945	0.473406	0.361559
0.000195	0.47049	0.356032
0.0001955	0.468707	0.357291
0.000196	0.469517	0.356312
0.0001965	0.471565	0.352319
0.000197	0.472753	0.355888
0.0001975	0.472477	0.35506
0.000198	0.470495	0.356443
0.0001985	0.466854	0.358655
0.000199	0.463124	0.352613
0.0001995	0.461061	0.353031
0.0002	0.460973	0.352717
0.0002005	0.461773	0.353748
0.000201	0.461392	0.353481
0.0002015	0.458687	0.351889
0.000202	0.45529	0.35369
0.0002025	0.453771	0.356051
0.000203	0.454988	0.352828
0.0002035	0.45761	0.350701
0.000204	0.459132	0.354955
0.0002045	0.459141	0.353885
0.000205	0.4608	0.351099
0.0002055	0.465333	0.349031
0.000206	0.468	0.350936
0.0002065	0.464766	0.354231
0.000207	0.458965	0.353787
0.0002075	0.456172	0.354877
0.000208	0.457231	0.350949
0.0002085	0.459888	0.352998
0.000209	0.462158	0.348574
0.0002095	0.462224	0.349723
0.00021	0.45934	0.348744
0.0002105	0.456291	0.348776
0.000211	0.457094	0.352411
0.0002115	0.461035	0.350486
0.000212	0.463924	0.348587
0.0002125	0.464794	0.352959
0.000213	0.465018	0.347954
0.0002135	0.463172	0.351262
0.000214	0.457168	0.353357
0.0002145	0.449374	0.358374
0.000215	0.444951	0.350349
0.0002155	0.446039	0.353102
0.000216	0.450487	0.352796
0.0002165	0.455802	0.352528
0.000217	0.460934	0.348222
0.0002175	0.463896	0.348907
0.000218	0.462202	0.349057
0.0002185	0.456677	0.352385
0.000219	0.45128	0.349599
0.0002195	0.449431	0.347178
0.00022	0.451736	0.350244
0.0002205	0.4553	0.349559
0.000221	0.455763	0.348209
0.0002215	0.452692	0.349044
0.000222	0.450544	0.346923
0.0002225	0.452217	0.347106
0.000223	0.455953	0.345208
0.0002235	0.458393	0.34815
0.000224	0.457217	0.349853
0.0002245	0.453612	0.347804
0.000225	0.451663	0.351928
0.0002255	0.452575	0.356626
0.000226	0.453444	0.344516
0.0002265	0.452453	0.346878
0.000227	0.450984	0.349501
0.0002275	0.450439	0.345867
0.000228	0.44987	0.34691
0.0002285	0.448118	0.349207
0.000229	0.446278	0.347615
0.0002295	0.44624	0.346199
0.00023	0.448121	0.348672
0.0002305	0.449971	0.343785
0.000231	0.450327	0.346682
0.0002315	0.449924	0.346428
0.000232	0.449155	0.348992
0.0002325	0.447682	0.347896
0.000233	0.446985	0.342493
0.0002335	0.447794	0.341952
0.000234	0.4483	0.347237
0.0002345	0.44869	0.341469
0.000235	0.45168	0.341658
0.0002355	0.456899	0.341795
0.000236	0.459977	0.337013
0.0002365	0.458463	0.344888
0.000237	0.454504	0.343837
0.0002375	0.451038	0.341502
0.000238	0.449019	0.347158
0.0002385	0.44824	0.343805
0.000239	0.449251	0.346108
0.0002395	0.452826	0.351217
0.00024	0.456858	0.342598
0.0002405	0.458175	0.346773
0.000241	0.457343	0.349997
0.0002415	0.456738	0.343329
0.000242	0.456265	0.344014
0.0002425	0.454371	0.342102
0.000243	0.450759	0.340399
0.0002435	0.44651	0.345084
0.000244	0.442695	0.343629
0.0002445	0.439791	0.335963
0.000245	0.438396	0.343583
0.0002455	0.439638	0.336002
0.000246	0.443535	0.336928
0.0002465	0.447336	0.338507
0.000247	0.448145	0.348868
0.0002475	0.446763	0.342409
0.000248	0.446517	0.336987
0.0002485	0.449888	0.34158
0.000249	0.456488	0.343296
0.0002495	0.462316	0.34554
0.00025	0.4633	0.344575
0.0002505	0.460205	0.340556
0.000251	0.456836	0.341319
0.0002515	0.454731	0.338651
0.000252	0.452653	0.342709
0.0002525	0.449954	0.343296
0.000253	0.447619	0.339597
0.0002535	0.446403	0.333216
0.000254	0.446473	0.337098
0.0002545	0.447396	0.340654
0.000255	0.447309	0.339492
0.0002555	0.445579	0.339897
0.000256	0.444604	0.345547
0.0002565	0.445588	0.336393
0.000257	0.447576	0.33717
0.0002575	0.450726	0.346114
0.000258	0.453741	0.340275
0.0002585	0.45254	0.336817
0.000259	0.447135	0.340092
0.0002595	0.442687	0.342513
0.00026	0.44141	0.337052
0.0002605	0.440468	0.335428
0.000261	0.438135	0.338285
0.0002615	0.436352	0.33792
0.000262	0.436853	0.336322
0.0002625	0.439617	0.33839
0.000263	0.44489	0.335128
0.0002635	0.45114	0.342095
0.000264	0.453436	0.33595
0.0002645	0.449561	0.332035
0.000265	0.443581	0.332505
0.0002655	0.440555	0.337861
0.000266	0.441463	0.341632
0.0002665	0.443229	0.3358
0.000267	0.442202	0.338722
0.0002675	0.438159	0.335271
0.000268	0.434466	0.340262
0.0002685	0.434784	0.338801
0.000269	0.439798	0.332518
0.0002695	0.445303	0.324305
0.00027	0.4454	0.334397
0.0002705	0.440465	0.331892
0.000271	0.437016	0.333882
0.0002715	0.437724	0.33927
0.000272	0.438834	0.34126
0.0002725	0.437283	0.334645
0.000273	0.434083	0.340275
0.0002735	0.431654	0.333692
0.000274	0.430864	0.335069
0.0002745	0.431093	0.3367
0.000275	0.432067	0.332283
0.0002755	0.433441	0.333999
0.000276	0.434023	0.331813
0.0002765	0.432798	0.33212
0.000277	0.428919	0.331794
0.0002775	0.423847	0.332831
0.000278	0.423132	0.337953
0.0002785	0.428579	0.336282
0.000279	0.433607	0.329341
0.0002795	0.43332	0.333223
0.00028	0.430471	0.333418
0.0002805	0.42921	0.338174
0.000281	0.430699	0.330287
0.0002815	0.433344	0.331657
0.000282	0.434315	0.33058
0.0002825	0.433104	0.33486
0.000283	0.43225	0.330483
0.0002835	0.433166	0.33197
0.000284	0.434056	0.336282
0.0002845	0.432899	0.330744
0.000285	0.429849	0.334208
0.0002855	0.42606	0.331096
0.000286	0.42328	0.32923
0.0002865	0.423434	0.327234
0.000287	0.425292	0.328656
0.0002875	0.425561	0.332994
0.000288	0.424468	0.332668
0.0002885	0.424904	0.332877
0.000289	0.427769	0.330868
0.0002895	0.432097	0.334749
0.00029	0.436534	0.331461
0.0002905	0.438422	0.328082
0.000291	0.435377	0.327534
0.0002915	0.429498	0.327495
0.000292	0.425793	0.32681
0.0002925	0.425837	0.326184
0.000293	0.427266	0.330398
0.0002935	0.428189	0.333366
0.000294	0.428108	0.324233
0.0002945	0.426403	0.33291
0.000295	0.422867	0.337124
0.0002955	0.419527	0.333999
0.000296	0.419276	0.329321
0.0002965	0.421702	0.328323
0.000297	0.424085	0.322269
0.0002975	0.425894	0.331774
0.000298	0.427965	0.328741
0.0002985	0.430232	0.331787
0.000299	0.432443	0.331931
0.0002995	0.433897	0.331161
0.0003	0.4335	0.324403
0.0003005	0.431827	0.328297
0.000301	0.430126	0.325492
0.0003015	0.427983	0.332198
0.000302	0.42564	0.327606
0.0003025	0.425048	0.327782
0.000303	0.42602	0.326073
0.0003035	0.426376	0.329106
0.000304	0.425775	0.327319
0.0003045	0.425766	0.328036
0.000305	0.427626	0.325309
0.0003055	0.430309	0.330026
0.000306	0.430526	0.323463
0.0003065	0.427153	0.320325
0.000307	0.423138	0.330046
0.0003075	0.421411	0.326092
0.000308	0.421766	0.322641
0.0003085	0.421721	0.32591
0.000309	0.419531	0.324572
0.0003095	0.416459	0.322217
0.00031	0.415341	0.320952
0.0003105	0.417198	0.328186
0.000311	0.420064	0.321591
0.0003115	0.421752	0.318558
0.000312	0.422519	0.322974
0.0003125	0.423474	0.32664
0.000313	0.424906	0.332335
0.0003135	0.427121	0.326073
0.000314	0.429792	0.325622
0.0003145	0.430789	0.317579
0.000315	0.429246	0.324768
0.0003155	0.427811	0.324259
0.000316	0.427756	0.321832
0.0003165	0.426648	0.322843
0.000317	0.423805	0.322752
0.0003175	0.421352	0.326099
0.000318	0.420434	0.327247
0.0003185	0.421402	0.32405
0.000319	0.424155	0.318538
0.0003195	0.426987	0.326047
0.00032	0.428688	0.321695
0.0003205	0.429628	0.325231
0.000321	0.428957	0.324546
0.0003215	0.425677	0.323183
0.000322	0.422227	0.317481
0.0003225	0.421039	0.329256
0.000323	0.42051	0.328284
0.0003235	0.418754	0.326099
0.000324	0.41637	0.324872
0.0003245	0.414622	0.325296
0.000325	0.41491	0.325851
0.0003255	0.417605	0.321526
0.000326	0.419583	0.327749
0.0003265	0.417373	0.327025
0.000327	0.413023	0.325231
0.0003275	0.411112	0.314637
0.000328	0.411545	0.319047
0.0003285	0.411572	0.320201
0.000329	0.411585	0.321023
0.0003295	0.413498	0.319125
0.00033	0.416347	0.317664
0.0003305	0.417754	0.324181
0.000331	0.417918	0.320704
0.0003315	0.418524	0.324559
0.000332	0.419685	0.323763
0.0003325	0.420662	0.320299
0.000333	0.421451	0.3227
0.0003335	0.422024	0.31771
0.000334	0.42146	0.320652
0.0003345	0.419115	0.322158
0.000335	0.415739	0.321036
0.0003355	0.413264	0.319888
0.000336	0.413504	0.325101
0.0003365	0.415462	0.325244
0.000337	0.415803	0.318766
0.0003375	0.4133	0.321721
0.000338	0.409352	0.31996
0.0003385	0.405064	0.325192
0.000339	0.402039	0.32071
0.0003395	0.403618	0.323737
0.00034	0.41023	0.325479
0.0003405	0.415577	0.322302
0.000341	0.413416	0.320071
0.0003415	0.406904	0.323157
0.000342	0.404394	0.324226
0.0003425	0.407484	0.318668
0.000343	0.410895	0.323574
0.0003435	0.411666	0.318394
0.000344	0.411447	0.324761
0.0003445	0.411716	0.322798
0.000345	0.411664	0.318812
0.0003455	0.410709	0.32165
0.000346	0.410046	0.320319
0.0003465	0.410967	0.319908
0.000347	0.413412	0.320873
0.0003475	0.415636	0.323359
0.000348	0.414893	0.32165
0.0003485	0.410567	0.317899
0.000349	0.40648	0.316438
0.0003495	0.407074	0.319086
0.00035	0.411206	0.322465
0.0003505	0.41365	0.32013
0.000351	0.412566	0.320012
0.0003515	0.410938	0.321911
0.000352	0.410969	0.320906
0.0003525	0.411369	0.317383
0.000353	0.410917	0.319132
0.0003535	0.41083	0.318636
0.000354	0.412363	0.324644
0.0003545	0.415585	0.321049
0.000355	0.419333	0.326503
0.0003555	0.420153	0.322478
0.000356	0.416427	0.319614
0.0003565	0.412302	0.316431
0.000357	0.410955	0.31983
0.0003575	0.410234	0.323874
0.000358	0.408847	0.322354
0.0003585	0.407732	0.32118
0.000359	0.40627	0.319725
0.0003595	0.404327	0.317847
0.00036	0.403379	0.320893
0.0003605	0.403505	0.316424
0.000361	0.403841	0.321369
0.0003615	0.404765	0.320913
0.000362	0.407047	0.32195
0.0003625	0.409093	0.322563
0.000363	0.407501	0.315844
0.0003635	0.402493	0.320019
0.000364	0.399234	0.31919
0.0003645	0.401651	0.318081
0.000365	0.407746	0.31861
0.0003655	0.412083	0.319588
0.000366	0.412253	0.315544
0.0003665	0.410935	0.313704
0.000367	0.410553	0.315244
0.0003675	0.41009	0.323444
0.000368	0.408906	0.320293
0.0003685	0.408234	0.317318
0.000369	0.40782	0.320834
0.0003695	0.406524	0.312139
0.00037	0.405167	0.314526
0.0003705	0.404554	0.315218
0.000371	0.404065	0.317038
0.0003715	0.404172	0.32131
0.000372	0.406381	0.319601
0.0003725	0.410624	0.319999
0.000373	0.414746	0.308297
0.0003735	0.415942	0.319425
0.000374	0.413031	0.318362
0.0003745	0.407905	0.31512
0.000375	0.404118	0.313437
0.0003755	0.403835	0.316535
0.000376	0.406277	0.318518
0.0003765	0.409242	0.315283
0.000377	0.411194	0.317736
0.0003775	0.411381	0.315446
0.000378	0.409787	0.319236
0.0003785	0.407961	0.31981
0.000379	0.40875	0.319243
0.0003795	0.413183	0.320273
0.00038	0.417672	0.315439
0.0003805	0.41727	0.31086
0.000381	0.411578	0.314957
0.0003815	0.40494	0.317873
0.000382	0.401054	0.314304
0.0003825	0.39911	0.316888
0.000383	0.396699	0.313809
0.0003835	0.394537	0.315863
0.000384	0.394713	0.316685
0.0003845	0.396727	0.309836
0.000385	0.398316	0.307521
0.0003855	0.398174	0.31178
0.000386	0.396988	0.316131
0.0003865	0.396346	0.308414
0.000387	0.396876	0.309327
0.0003875	0.398276	0.320234
0.000388	0.400291	0.312361
0.0003885	0.402631	0.313639
0.000389	0.404473	0.31133
0.0003895	0.405197	0.310782
0.00039	0.405379	0.314057
0.0003905	0.405045	0.311773
0.000391	0.403013	0.310332
0.0003915	0.400434	0.311134
0.000392	0.400805	0.311095
0.0003925	0.404133	0.310515
0.000393	0.405622	0.313045
0.0003935	0.402595	0.308975
0.000394	0.398266	0.315042
0.0003945	0.396437	0.315061
0.000395	0.397017	0.312002
0.0003955	0.398483	0.312785
0.000396	0.401064	0.311278
0.0003965	0.405087	0.312145
0.000397	0.408642	0.314937
0.0003975	0.41016	0.309869
0.000398	0.410857	0.313489
0.0003985	0.411764	0.309582
0.000399	0.411736	0.310254
0.0003995	0.410145	0.308956
0.0004	0.408143	0.305883
0.0004005	0.406387	0.31208
0.000401	0.404207	0.312687
0.0004015	0.402222	0.312178
0.000402	0.402969	0.31148
0.0004025	0.406436	0.315048
0.000403	0.408945	0.30981
0.0004035	0.408384	0.30889
0.000404	0.405936	0.306627
0.0004045	0.403175	0.311636
0.000405	0.400854	0.306431
0.0004055	0.399354	0.314507
0.000406	0.398951	0.310325
0.0004065	0.399443	0.310208
0.000407	0.40029	0.309216
0.0004075	0.401285	0.311734
0.000408	0.401829	0.312308
0.0004085	0.401586	0.308101
0.000409	0.401683	0.311317
0.0004095	0.401903	0.307168
0.00041	0.400498	0.305955
0.0004105	0.397736	0.311532
0.000411	0.394037	0.304057
0.0004115	0.388733	0.307475
0.000412	0.384363	0.306796
0.0004125	0.384877	0.306607
0.000413	0.389195	0.306131
0.0004135	0.39273	0.306803
0.000414	0.393451	0.303209
0.0004145	0.392993	0.306614
0.000415	0.393571	0.310782
0.0004155	0.395868	0.308297
0.000416	0.399001	0.307357
0.0004165	0.40077	0.310932
0.000417	0.398792	0.312041
0.0004175	0.393566	0.30287
0.000418	0.389451	0.309236
0.0004185	0.389926	0.309008
0.000419	0.39358	0.309719
0.0004195	0.397241	0.313802
0.00042	0.39989	0.310984
0.0004205	0.401645	0.306066
0.000421	0.401782	0.306607
0.0004215	0.399188	0.30544
0.000422	0.394679	0.309908
0.0004225	0.391262	0.306712
0.000423	0.390373	0.305864
0.0004235	0.390228	0.312452
0.000424	0.389427	0.312471
0.0004245	0.389489	0.312178
0.000425	0.392253	0.309236
0.0004255	0.397083	0.304768
0.000426	0.401899	0.305335
0.0004265	0.404613	0.306086
0.000427	0.403812	0.308395
0.0004275	0.400268	0.304866
0.000428	0.396792	0.30634
0.0004285	0.395654	0.308062
0.000429	0.395999	0.308773
0.0004295	0.39455	0.301741
0.00043	0.390631	0.306653
0.0004305	0.387778	0.305544
0.000431	0.388778	0.307638
0.0004315	0.392871	0.310293
0.000432	0.396711	0.309921
0.0004325	0.395985	0.307566
0.000433	0.389964	0.309934
0.0004335	0.38423	0.300841
0.000434	0.384944	0.302857
0.0004345	0.391642	0.310293
0.000435	0.398115	0.30876
0.0004355	0.399874	0.299667
0.000436	0.398937	0.304605
0.0004365	0.39982	0.30906
0.000437	0.402641	0.302557
0.0004375	0.403887	0.304833
0.000438	0.401861	0.307397
0.0004385	0.397244	0.30953
0.000439	0.391736	0.305727
0.0004395	0.388368	0.312517
0.00044	0.389044	0.314885
0.0004405	0.391889	0.311865
0.000441	0.393708	0.309973
0.0004415	0.394169	0.308832
0.000442	0.396063	0.306242
0.0004425	0.40044	0.304827
0.000443	0.403	0.307057
0.0004435	0.39925	0.306986
0.000444	0.391626	0.304696
0.0004445	0.387017	0.307168
0.000445	0.388433	0.307827
0.0004455	0.392267	0.305309
0.000446	0.393977	0.307553
0.0004465	0.393271	0.305322
0.000447	0.391753	0.302322
0.0004475	0.389896	0.309654
0.000448	0.388493	0.30709
0.0004485	0.389422	0.308851
0.000449	0.393737	0.309386
0.0004495	0.399447	0.307318
0.00045	0.402451	0.302902
0.0004505	0.402058	0.298571
0.000451	0.402507	0.305968
0.0004515	0.405623	0.309053
0.000452	0.407737	0.308055
0.0004525	0.406497	0.305179
0.000453	0.403143	0.304448
0.0004535	0.39846	0.30921
0.000454	0.393898	0.30649
0.0004545	0.392583	0.302022
0.000455	0.394596	0.304507
0.0004555	0.396613	0.300789
0.000456	0.396889	0.302276
0.0004565	0.396322	0.304618
0.000457	0.395422	0.30407
0.0004575	0.393294	0.304207
0.000458	0.38981	0.30557
0.0004585	0.386634	0.302172
0.000459	0.385601	0.308871
0.0004595	0.387126	0.305975
0.00046	0.389542	0.304435
0.0004605	0.390174	0.306399
0.000461	0.388093	0.306007
0.0004615	0.384898	0.308355
0.000462	0.382681	0.310032
0.0004625	0.382535	0.298819
0.000463	0.384309	0.302204
0.0004635	0.3869	0.307253
0.000464	0.389126	0.30632
0.0004645	0.39019	0.308538
0.000465	0.389954	0.305394
0.0004655	0.389299	0.304292
0.000466	0.389255	0.305903
0.0004665	0.38994	0.302746
0.000467	0.390822	0.301702
0.0004675	0.39085	0.302628
0.000468	0.389036	0.299289
0.0004685	0.386615	0.307716
0.000469	0.386372	0.30831
0.0004695	0.388686	0.304794
0.00047	0.39169	0.304553
0.0004705	0.394847	0.305166
0.000471	0.398211	0.305309
0.0004715	0.400442	0.299413
0.000472	0.400968	0.299002
0.0004725	0.400649	0.296647
0.000473	0.399329	0.30345
0.0004735	0.396711	0.307481
0.000474	0.394631	0.298402
0.0004745	0.395237	0.304063
0.000475	0.398314	0.297384
0.0004755	0.401499	0.301539
0.000476	0.401942	0.30287
0.0004765	0.399087	0.304794
0.000477	0.396212	0.303379
0.0004775	0.396587	0.300196
0.000478	0.399232	0.29865
0.0004785	0.400983	0.301676
0.000479	0.400894	0.299706
0.0004795	0.400024	0.301761
0.00048	0.398481	0.306059
0.0004805	0.396313	0.302674
0.000481	0.395265	0.30392
0.0004815	0.39573	0.302054
0.000482	0.395474	0.304735
0.0004825	0.393588	0.299393
0.000483	0.391195	0.297965
0.0004835	0.388775	0.300182
0.000484	0.386463	0.300835
0.0004845	0.384718	0.302472
0.000485	0.383542	0.305375
0.0004855	0.383411	0.302583
0.000486	0.38545	0.30587
0.0004865	0.389172	0.307057
0.000487	0.392474	0.30923
0.0004875	0.393914	0.299432
0.000488	0.393353	0.3024
0.0004885	0.391364	0.302387
0.000489	0.389418	0.300789
0.0004895	0.389483	0.300626
0.00049	0.3916	0.303385
0.0004905	0.393717	0.305205
0.000491	0.394871	0.299759
0.0004915	0.395549	0.299745
0.000492	0.396049	0.302289
0.0004925	0.396913	0.301781
0.000493	0.398404	0.305962
0.0004935	0.399017	0.305283
0.000494	0.397043	0.303659
0.0004945	0.393232	0.300991
0.000495	0.39	0.301996
0.0004955	0.388479	0.299465
0.000496	0.388751	0.302094
0.0004965	0.391411	0.295512
0.000497	0.395143	0.30137
0.0004975	0.396858	0.304318
0.000498	0.397187	0.297208
0.0004985	0.39852	0.295819
0.000499	0.398573	0.293817
0.0004995	0.394816	0.296334
0.0005	0.390878	0.299824
0.0005005	0.390835	0.298024
0.000501	0.392305	0.3012
0.0005015	0.39092	0.30465
0.000502	0.387208	0.296621
0.0005025	0.384905	0.298774
0.000503	0.385925	0.296132
0.0005035	0.388902	0.302557
0.000504	0.390656	0.300391
0.0005045	0.389477	0.301396
0.000505	0.387309	0.30529
0.0005055	0.387094	0.30242
0.000506	0.388277	0.305779
0.0005065	0.387542	0.29681
0.000507	0.384673	0.302739
0.0005075	0.383278	0.308558
0.000508	0.384032	0.299439
0.0005085	0.383515	0.299341
0.000509	0.381214	0.295832
0.0005095	0.380634	0.301344
0.00051	0.38327	0.304116
0.0005105	0.387028	0.299119
0.000511	0.389125	0.298624
0.0005115	0.387926	0.296367
0.000512	0.384032	0.303568
0.0005125	0.379854	0.295147
0.000513	0.377297	0.298617
0.0005135	0.37634	0.302022
0.000514	0.376158	0.301539
0.0005145	0.377212	0.299387
0.000515	0.380552	0.295708
0.0005155	0.384985	0.297828
0.000516	0.387553	0.300737
0.0005165	0.387335	0.298454
0.000517	0.38648	0.300893
0.0005175	0.387277	0.296543
0.000518	0.389977	0.292506
0.0005185	0.392961	0.302041
0.000519	0.394016	0.300019
0.0005195	0.392448	0.301813
0.00052	0.389891	0.303105
0.0005205	0.388181	0.298806
0.000521	0.387722	0.299472
0.0005215	0.388255	0.294873
0.000522	0.389748	0.294293
0.0005225	0.391942	0.293269
0.000523	0.393126	0.297756
0.0005235	0.391981	0.29668
0.000524	0.391015	0.300691
0.0005245	0.392484	0.300137
0.000525	0.39344	0.300319
0.0005255	0.391889	0.300143
0.000526	0.391256	0.296295
0.0005265	0.393099	0.29291
0.000527	0.39373	0.296262
0.0005275	0.391316	0.298265
0.000528	0.388505	0.293654
0.0005285	0.386428	0.294358
0.000529	0.383094	0.303235
0.0005295	0.378852	0.302576
0.00053	0.377211	0.2994
0.0005305	0.379231	0.296126
0.000531	0.381905	0.296602
0.0005315	0.382487	0.297789
0.000532	0.381065	0.293673
0.0005325	0.378629	0.29878
0.000533	0.375186	0.301383
0.0005335	0.371558	0.29773
0.000534	0.370671	0.295323
0.0005345	0.374003	0.295382
0.000535	0.379158	0.298761
0.0005355	0.383247	0.300365
0.000536	0.385467	0.300743
0.0005365	0.385517	0.298487
0.000537	0.383598	0.290908
0.0005375	0.381683	0.291612
0.000538	0.381057	0.295356
0.0005385	0.380502	0.295806
0.000539	0.379267	0.291886
0.0005395	0.378388	0.296491
0.00054	0.378374	0.295265
0.0005405	0.378856	0.300006
0.000541	0.379897	0.296171
0.0005415	0.381176	0.295865
0.000542	0.380956	0.296784
0.0005425	0.378302	0.295741
0.000543	0.375947	0.295747
0.0005435	0.377431	0.296986
0.000544	0.381055	0.294267
0.0005445	0.381558	0.299419
0.000545	0.378184	0.294678
0.0005455	0.375433	0.297202
0.000546	0.375146	0.2976
0.0005465	0.374346	0.299093
0.000547	0.372203	0.299054
0.0005475	0.371665	0.300639
0.000548	0.373494	0.302394
0.0005485	0.37589	0.296713
0.000549	0.378453	0.294756
0.0005495	0.381388	0.297534
0.00055	0.383808	0.298232
0.0005505	0.384856	0.299335
0.000551	0.384495	0.299093
0.0005515	0.383194	0.293738
0.000552	0.381001	0.291664
0.0005525	0.377532	0.300254
0.000553	0.374072	0.292101
0.0005535	0.373554	0.291932
0.000554	0.376488	0.29516
0.0005545	0.379391	0.296243
0.000555	0.379199	0.296869
0.0005555	0.376964	0.295049
0.000556	0.37585	0.291925
0.0005565	0.377047	0.290653
0.000557	0.378637	0.293647
0.0005575	0.379158	0.294058
0.000558	0.380149	0.300098
0.0005585	0.382408	0.301376
0.000559	0.38438	0.301122
0.0005595	0.385947	0.29835
0.00056	0.387805	0.297254
0.0005605	0.388937	0.29561
0.000561	0.388611	0.291749
0.0005615	0.386748	0.301193
0.000562	0.383184	0.296497
0.0005625	0.379967	0.301396
0.000563	0.379868	0.300378
0.0005635	0.381816	0.303835
0.000564	0.382694	0.301494
0.0005645	0.381738	0.293908
0.000565	0.37983	0.296178
0.0005655	0.377487	0.291038
0.000566	0.375121	0.298793
0.0005665	0.373256	0.296223
0.000567	0.372446	0.302752
0.0005675	0.373349	0.293243
0.000568	0.375282	0.296843
0.0005685	0.375338	0.296086
0.000569	0.371929	0.297854
0.0005695	0.368265	0.29591
0.00057	0.3686	0.292845
0.0005705	0.372592	0.289995
0.000571	0.376681	0.295023
0.0005715	0.378871	0.29501
0.000572	0.379353	0.299485
0.0005725	0.37882	0.295212
0.000573	0.378764	0.296719
0.0005735	0.380589	0.297763
0.000574	0.382949	0.290751
0.0005745	0.383332	0.297208
0.000575	0.382262	0.292519
0.0005755	0.382807	0.297221
0.000576	0.385462	0.292519
0.0005765	0.386456	0.292375
0.000577	0.383619	0.295499
0.0005775	0.380484	0.299472
0.000578	0.381736	0.297678
0.0005785	0.387113	0.291214
0.000579	0.391459	0.293308
0.0005795	0.390823	0.295871
0.00058	0.386964	0.293132
0.0005805	0.384283	0.292467
0.000581	0.384216	0.293654
0.0005815	0.38453	0.291514
0.000582	0.383268	0.293836
0.0005825	0.381102	0.294371
0.000583	0.379268	0.293849
0.0005835	0.377622	0.300535
0.000584	0.375914	0.297913
0.0005845	0.376009	0.292727
0.000585	0.380059	0.297176
0.0005855	0.385564	0.291677
0.000586	0.387761	0.290803
0.0005865	0.387234	0.291756
0.000587	0.388066	0.291071
0.0005875	0.389951	0.295923
0.000588	0.389481	0.293132
0.0005885	0.387527	0.289805
0.000589	0.387919	0.29321
0.0005895	0.390545	0.294032
0.00059	0.391539	0.294567
0.0005905	0.388088	0.289812
0.000591	0.38217	0.289382
0.0005915	0.379838	0.28524
0.000592	0.383389	0.294247
0.0005925	0.388217	0.288162
0.000593	0.390159	0.294547
0.0005935	0.389351	0.298154
0.000594	0.387228	0.296536
0.0005945	0.385317	0.286923
0.000595	0.385096	0.297417
0.0005955	0.386618	0.296204
0.000596	0.388918	0.294149
0.0005965	0.390693	0.292316
0.000597	0.390061	0.300456
0.0005975	0.386617	0.291866
0.000598	0.382355	0.288958
0.0005985	0.379335	0.286603
0.000599	0.378672	0.295728
0.0005995	0.380476	0.29274
0.0006	0.383874	0.292669
0.0006005	0.387523	0.291553
0.000601	0.38912	0.290588
0.0006015	0.386812	0.29203
0.000602	0.381776	0.291801
0.0006025	0.376966	0.296334
0.000603	0.374214	0.292577
0.0006035	0.37362	0.290503
0.000604	0.374695	0.290327
0.0006045	0.376337	0.293367
0.000605	0.376749	0.287484
0.0006055	0.376029	0.29156
0.000606	0.376091	0.291377
0.0006065	0.377111	0.295689
0.000607	0.377708	0.289434
0.0006075	0.377694	0.292871
0.000608	0.377892	0.293947
0.0006085	0.377321	0.293171
0.000609	0.373962	0.291273
0.0006095	0.3697	0.286949
0.00061	0.368931	0.290471
0.0006105	0.37158	0.288931
0.000611	0.37364	0.287255
0.0006115	0.373586	0.288364
0.000612	0.373476	0.291449
0.0006125	0.374681	0.291162
0.000613	0.376151	0.289766
0.0006135	0.376901	0.291469
0.000614	0.376933	0.292727
0.0006145	0.37553	0.295343
0.000615	0.373022	0.296758
0.0006155	0.373308	0.294045
0.000616	0.378169	0.292897
0.0006165	0.382188	0.289166
0.000617	0.380404	0.291716
0.0006175	0.375746	0.288788
0.000618	0.374002	0.285188
0.0006185	0.376623	0.293882
0.000619	0.380474	0.295715
0.0006195	0.382021	0.288208
0.00062	0.381028	0.291606
0.0006205	0.380002	0.291782
0.000621	0.380697	0.29338
0.0006215	0.382214	0.288586
0.000622	0.382308	0.284347
0.0006225	0.380283	0.285501
0.000623	0.377539	0.291566
0.0006235	0.375223	0.288534
0.000624	0.373579	0.287627
0.0006245	0.373133	0.291012
0.000625	0.374531	0.282931
0.0006255	0.37758	0.288925
0.000626	0.380763	0.28659
0.0006265	0.381862	0.293764
0.000627	0.380007	0.284607
0.0006275	0.376669	0.287862
0.000628	0.373999	0.289055
0.0006285	0.372524	0.292571
0.000629	0.370701	0.289701
0.0006295	0.367865	0.289434
0.00063	0.366998	0.284301
0.0006305	0.370926	0.29036
0.000631	0.376715	0.287066
0.0006315	0.378419	0.284503
0.000632	0.374409	0.290229
0.0006325	0.369106	0.297039
0.000633	0.368027	0.290484
0.0006335	0.371908	0.290797
0.000634	0.377113	0.292147
0.0006345	0.38118	0.288736
0.000635	0.383542	0.289062
0.0006355	0.382243	0.283675
0.000636	0.375965	0.290099
0.0006365	0.368365	0.290269
0.000637	0.365006	0.286792
0.0006375	0.366386	0.285586
0.000638	0.369018	0.290034
0.0006385	0.371449	0.287914
0.000639	0.373992	0.283897
0.0006395	0.376272	0.291599
0.00064	0.378206	0.291469
0.0006405	0.379874	0.285801
0.000641	0.380373	0.288671
0.0006415	0.378796	0.287438
0.000642	0.37551	0.285755
0.0006425	0.371471	0.287242
0.000643	0.367205	0.284105
0.0006435	0.363354	0.28839
0.000644	0.36111	0.286877
0.0006445	0.361177	0.292343
0.000645	0.362391	0.287581
0.0006455	0.363133	0.284686
0.000646	0.36468	0.28436
0.0006465	0.369251	0.290073
0.000647	0.375126	0.287712
0.0006475	0.378182	0.287471
0.000648	0.377192	0.286551
0.0006485	0.374507	0.289055
0.000649	0.372585	0.287144
0.0006495	0.372656	0.29458
0.00065	0.374759	0.291162
0.0006505	0.376903	0.295467
0.000651	0.377281	0.286381
0.0006515	0.376102	0.287823
0.000652	0.373985	0.282175
0.0006525	0.372615	0.283747
0.000653	0.37399	0.286851
0.0006535	0.37615	0.289649
0.000654	0.375536	0.293217
0.0006545	0.372803	0.293595
0.000655	0.370899	0.287588
0.0006555	0.371092	0.288501
0.000656	0.37304	0.289942
0.0006565	0.375297	0.284979
0.000657	0.376573	0.28496
0.0006575	0.376775	0.284699
0.000658	0.375684	0.289166
0.0006585	0.373236	0.291958
0.000659	0.370451	0.28644
0.0006595	0.368117	0.289825
0.00066	0.366902	0.283694
0.0006605	0.367802	0.29319
0.000661	0.370486	0.289349
0.0006615	0.373043	0.287979
0.000662	0.373199	0.27641
0.0006625	0.369974	0.282351
0.000663	0.365672	0.289421
0.0006635	0.364079	0.289499
0.000664	0.366307	0.28901
0.0006645	0.371051	0.291534
0.000665	0.377011	0.289316
0.0006655	0.38254	0.288592
0.000666	0.385142	0.289297
0.0006665	0.384121	0.288618
0.000667	0.382728	0.29006
0.0006675	0.384009	0.28659
0.000668	0.385955	0.288142
0.0006685	0.384924	0.292936
0.000669	0.381241	0.291006
0.0006695	0.377922	0.285781
0.00067	0.376174	0.286871
0.0006705	0.375178	0.285905
0.000671	0.374791	0.287966
0.0006715	0.375001	0.287471
0.000672	0.374344	0.287392
0.0006725	0.371762	0.285775
0.000673	0.368347	0.282651
0.0006735	0.366345	0.285834
0.000674	0.367337	0.288462
0.0006745	0.370879	0.287412
0.000675	0.3745	0.287066
0.0006755	0.375391	0.290229
0.000676	0.373442	0.291736
0.0006765	0.372225	0.293334
0.000677	0.374436	0.290347
0.0006775	0.378268	0.288912
0.000678	0.380007	0.286492
0.0006785	0.377753	0.289492
0.000679	0.372645	0.288468
0.0006795	0.36747	0.289597
0.00068	0.363981	0.287366
0.0006805	0.362229	0.290523
0.000681	0.361942	0.294423
0.0006815	0.363133	0.286003
0.000682	0.365647	0.287653
0.0006825	0.36915	0.288012
0.000683	0.372318	0.285957
0.0006835	0.372396	0.286929
0.000684	0.36895	0.287079
0.0006845	0.365942	0.285775
0.000685	0.366598	0.284497
0.0006855	0.369836	0.283688
0.000686	0.373709	0.285729
0.0006865	0.378307	0.286271
0.000687	0.382919	0.284986
0.0006875	0.383674	0.286407
0.000688	0.377853	0.287744
0.0006885	0.368623	0.290314
0.000689	0.362702	0.287758
0.0006895	0.364041	0.286088
0.00069	0.370079	0.290627
0.0006905	0.374951	0.287549
0.000691	0.376481	0.288325
0.0006915	0.37668	0.294743
0.000692	0.376323	0.27896
0.0006925	0.374367	0.284157
0.000693	0.37104	0.286675
0.0006935	0.367793	0.287594
0.000694	0.366643	0.285716
0.0006945	0.368867	0.284823
0.000695	0.371908	0.282794
0.0006955	0.371678	0.292512
0.000696	0.368427	0.290849
0.0006965	0.365211	0.288266
0.000697	0.362397	0.290321
0.0006975	0.359061	0.288964
0.000698	0.357307	0.286857
0.0006985	0.359348	0.282931
0.000699	0.362596	0.284066
0.0006995	0.363636	0.289753
0.0007	0.364229	0.29019
0.0007005	0.367556	0.28269
0.000701	0.372054	0.281438
0.0007015	0.373962	0.283936
0.000702	0.373096	0.28016
0.0007025	0.372215	0.284183
0.000703	0.372052	0.284079
0.0007035	0.370462	0.292427
0.000704	0.366739	0.288168
0.0007045	0.36349	0.287066
0.000705	0.362896	0.283179
0.0007055	0.363803	0.284823
0.000706	0.363697	0.282618
0.0007065	0.361996	0.282644
0.000707	0.360626	0.284575
0.0007075	0.361068	0.282201
0.000708	0.361789	0.280407
0.0007085	0.36056	0.285018
0.000709	0.357793	0.28691
0.0007095	0.355604	0.288384
0.00071	0.355631	0.286375
0.0007105	0.357974	0.285384
0.000711	0.360574	0.285097
0.0007115	0.360958	0.281647
0.000712	0.358588	0.287542
0.0007125	0.354826	0.28267
0.000713	0.352643	0.281542
0.0007135	0.355164	0.284849
0.000714	0.362303	0.274923
0.0007145	0.370142	0.280538
0.000715	0.373604	0.286681
0.0007155	0.370568	0.291377
0.000716	0.364668	0.284366
0.0007165	0.361629	0.28357
0.000717	0.363017	0.293843
0.0007175	0.366079	0.288977
0.000718	0.368011	0.282873
0.0007185	0.367849	0.282951
0.000719	0.365645	0.280257
0.0007195	0.362554	0.283792
0.00072	0.360927	0.279553
0.0007205	0.362764	0.283747
0.000721	0.367786	0.288984
0.0007215	0.372223	0.284731
0.000722	0.371491	0.283949
0.0007225	0.365557	0.281914
0.000723	0.359134	0.283277
0.0007235	0.357523	0.286623
0.000724	0.36278	0.283492
0.0007245	0.370783	0.288292
0.000725	0.374534	0.286049
0.0007255	0.372155	0.280049
0.000726	0.367565	0.28434
0.0007265	0.364412	0.28132
0.000727	0.363467	0.283303
0.0007275	0.364568	0.28254
0.000728	0.366807	0.282879
0.0007285	0.36686	0.278751
0.000729	0.362239	0.282338
0.0007295	0.35547	0.287823
0.00073	0.351132	0.287471
0.0007305	0.351853	0.286303
0.000731	0.357094	0.289982
0.0007315	0.362438	0.286747
0.000732	0.363195	0.281914
0.0007325	0.359845	0.281542
0.000733	0.35637	0.284125
0.0007335	0.354718	0.278673
0.000734	0.35417	0.285749
0.0007345	0.354046	0.285749
0.000735	0.354989	0.28361
0.0007355	0.357895	0.283831
0.000736	0.361833	0.281849
0.0007365	0.365159	0.286023
0.000737	0.368223	0.287666
0.0007375	0.371309	0.283283
0.000738	0.372622	0.282468
0.0007385	0.37211	0.278842
0.000739	0.37283	0.282592
0.0007395	0.375392	0.281379
0.00074	0.376007	0.282729
0.0007405	0.372671	0.280218
0.000741	0.368315	0.280968
0.0007415	0.365801	0.280799
0.000742	0.364879	0.282781
0.0007425	0.365107	0.281092
0.000743	0.366413	0.287927
0.0007435	0.366419	0.285397
0.000744	0.362794	0.282325
0.0007445	0.357836	0.283838
0.000745	0.355393	0.283003
0.0007455	0.355078	0.27877
0.000746	0.354309	0.283779
0.0007465	0.354058	0.28601
0.000747	0.357987	0.284601
0.0007475	0.365487	0.283368
0.000748	0.370126	0.282455
0.0007485	0.367574	0.284262
0.000749	0.36093	0.286955
0.0007495	0.355431	0.285762
0.00075	0.351991	0.279644
0.0007505	0.349329	0.28106
0.000751	0.348352	0.27939
0.0007515	0.350187	0.279736
0.000752	0.353744	0.278262
0.0007525	0.35778	0.281425
0.000753	0.361821	0.284092
0.0007535	0.364656	0.282605
0.000754	0.364243	0.286851
0.0007545	0.360165	0.286434
0.000755	0.355743	0.284157
0.0007555	0.354455	0.284934
0.000756	0.354941	0.279866
0.0007565	0.354076	0.28031
0.000757	0.35278	0.285207
0.0007575	0.353703	0.282377
0.000758	0.354932	0.287947
0.0007585	0.352071	0.28492
0.000759	0.346861	0.283088
0.0007595	0.345811	0.279964
0.00076	0.349304	0.283283
0.0007605	0.351285	0.277101
0.000761	0.349704	0.28421
0.0007615	0.348713	0.276142
0.000762	0.35079	0.282749
0.0007625	0.353728	0.284744
0.000763	0.355355	0.286844
0.0007635	0.355888	0.289199
0.000764	0.356706	0.287692
0.0007645	0.359287	0.280838
0.000765	0.363297	0.283407
0.0007655	0.366163	0.286531
0.000766	0.366334	0.283564
0.0007665	0.365359	0.279292
0.000767	0.365076	0.28329
0.0007675	0.364517	0.285729
0.000768	0.361786	0.284373
0.0007685	0.357548	0.279847
0.000769	0.354452	0.285129
0.0007695	0.353765	0.279833
0.00077	0.354811	0.282547
0.0007705	0.357028	0.286192
0.000771	0.360097	0.282325
0.0007715	0.363298	0.280486
0.000772	0.366673	0.285944
0.0007725	0.370949	0.283238
0.000773	0.37482	0.285207
0.0007735	0.374632	0.279801
0.000774	0.369504	0.280655
0.0007745	0.364097	0.28192
0.000775	0.362417	0.283153
0.0007755	0.362459	0.283023
0.000776	0.360978	0.284484
0.0007765	0.358858	0.282997
0.000777	0.35826	0.284568
0.0007775	0.358985	0.282475
0.000778	0.359203	0.282944
0.0007785	0.357361	0.28027
0.000779	0.354389	0.280616
0.0007795	0.353314	0.27941
0.00078	0.355712	0.285318
0.0007805	0.360459	0.28391
0.000781	0.364603	0.286623
0.0007815	0.365734	0.287692
0.000782	0.365384	0.280003
0.0007825	0.36664	0.283238
0.000783	0.368612	0.288234
0.0007835	0.367914	0.28451
0.000784	0.364107	0.279475
0.0007845	0.360044	0.27877
0.000785	0.357663	0.284144
0.0007855	0.356191	0.287829
0.000786	0.355235	0.282149
0.0007865	0.356148	0.280264
0.000787	0.35839	0.283251
0.0007875	0.359526	0.281555
0.000788	0.360008	0.277505
0.0007885	0.362102	0.280381
0.000789	0.365024	0.291325
0.0007895	0.366436	0.279847
0.00079	0.36623	0.283218
0.0007905	0.365353	0.272373
0.000791	0.363759	0.277486
0.0007915	0.361621	0.277394
0.000792	0.359802	0.279827
0.0007925	0.357937	0.277068
0.000793	0.354616	0.280329
0.0007935	0.350059	0.283714
0.000794	0.346576	0.286434
0.0007945	0.346342	0.287634
0.000795	0.349672	0.280538
0.0007955	0.35446	0.27924
0.000796	0.357414	0.280936
0.0007965	0.357618	0.275757
0.000797	0.35703	0.28194
0.0007975	0.35626	0.290595
0.000798	0.353892	0.280857
0.0007985	0.35042	0.283127
0.000799	0.348607	0.277897
0.0007995	0.349698	0.280094
0.0008	0.35256	0.290027
0.0008005	0.356317	0.287236
0.000801	0.359618	0.27956
0.0008015	0.358819	0.276494
0.000802	0.352864	0.281144
0.0008025	0.346887	0.284255
0.000803	0.345781	0.286101
0.0008035	0.348299	0.28539
0.000804	0.350609	0.285775
0.0008045	0.351839	0.281053
0.000805	0.353066	0.279977
0.0008055	0.353563	0.282083
0.000806	0.352723	0.283897
0.0008065	0.353355	0.284901
0.000807	0.357364	0.284947
0.0008075	0.361594	0.278823
0.000808	0.362868	0.281112
0.0008085	0.36235	0.277407
0.000809	0.362061	0.287392
0.0008095	0.361625	0.28059
0.00081	0.3597	0.284484
0.0008105	0.356677	0.277857
0.000811	0.355005	0.279468
0.0008115	0.355932	0.279214
0.000812	0.357692	0.278783
0.0008125	0.358191	0.27806
0.000813	0.357152	0.28646
0.0008135	0.355595	0.286949
0.000814	0.35475	0.283694
0.0008145	0.354947	0.281966
0.000815	0.355838	0.288318
0.0008155	0.357053	0.28027
0.000816	0.357232	0.27686
0.0008165	0.354985	0.280727
0.000817	0.352185	0.285403
0.0008175	0.352336	0.289068
0.000818	0.355026	0.282357
0.0008185	0.356721	0.276116
0.000819	0.356529	0.276175
0.0008195	0.356007	0.279279
0.00082	0.355473	0.285292
0.0008205	0.355025	0.284549
0.000821	0.355074	0.280166
0.0008215	0.354531	0.28312
0.000822	0.35305	0.282638
0.0008225	0.352234	0.29066
0.000823	0.352561	0.280551
0.0008235	0.353777	0.280603
0.000824	0.356442	0.282514
0.0008245	0.359426	0.283283
0.000825	0.359694	0.283355
0.0008255	0.356099	0.279944
0.000826	0.350304	0.280205
0.0008265	0.345025	0.275575
0.000827	0.3433	0.282286
0.0008275	0.345895	0.281288
0.000828	0.349169	0.275144
0.0008285	0.35021	0.275777
0.000829	0.350622	0.273697
0.0008295	0.3513	0.28466
0.00083	0.350188	0.280747
0.0008305	0.347064	0.283388
0.000831	0.344509	0.27911
0.0008315	0.344703	0.281666
0.000832	0.347181	0.279618
0.0008325	0.348415	0.282494
0.000833	0.346308	0.282514
0.0008335	0.344588	0.276494
0.000834	0.347308	0.28132
0.0008345	0.351975	0.283486
0.000835	0.353717	0.282253
0.0008355	0.351719	0.282025
0.000836	0.347377	0.280251
0.0008365	0.341886	0.276116
0.000837	0.337614	0.282162
0.0008375	0.337249	0.278373
0.000838	0.34141	0.281614
0.0008385	0.347583	0.279775
0.000839	0.35181	0.278562
0.0008395	0.352492	0.280949
0.00084	0.350212	0.280936
0.0008405	0.345872	0.280453
0.000841	0.341588	0.279553
0.0008415	0.339429	0.285899
0.000842	0.339707	0.284047
0.0008425	0.342507	0.285684
0.000843	0.34666	0.287855
0.0008435	0.348306	0.286323
0.000844	0.346446	0.281614
0.0008445	0.346022	0.279455
0.000845	0.349842	0.279931
0.0008455	0.353625	0.279175
0.000846	0.353173	0.281431
0.0008465	0.34999	0.275157
0.000847	0.348151	0.277968
0.0008475	0.349719	0.284457
0.000848	0.352758	0.285703
0.0008485	0.35365	0.284705
0.000849	0.352109	0.283499
0.0008495	0.350366	0.279866
0.00085	0.348291	0.277134
0.0008505	0.344988	0.281223
0.000851	0.342853	0.28072
0.0008515	0.3449	0.280929
0.000852	0.350529	0.279833
0.0008525	0.356603	0.283714
0.000853	0.36055	0.281118
0.0008535	0.361219	0.274655
0.000854	0.358483	0.280283
0.0008545	0.353056	0.280088
0.000855	0.346072	0.274851
0.0008555	0.339204	0.278901
0.000856	0.335335	0.277244
0.0008565	0.336656	0.278001
0.000857	0.341712	0.281386
0.0008575	0.346859	0.276918
0.000858	0.349682	0.275562
0.0008585	0.349316	0.278992
0.000859	0.34649	0.27699
0.0008595	0.344191	0.278431
0.00086	0.344809	0.280394
0.0008605	0.347493	0.283844
0.000861	0.350161	0.272334
0.0008615	0.351707	0.286642
0.000862	0.352468	0.281562
0.0008625	0.353419	0.277518
0.000863	0.353627	0.278151
0.0008635	0.35144	0.279716
0.000864	0.348501	0.279057
0.0008645	0.348088	0.28241
0.000865	0.350968	0.28031
0.0008655	0.354639	0.279833
0.000866	0.355042	0.272816
0.0008665	0.35137	0.281686
0.000867	0.348441	0.282227
0.0008675	0.349751	0.284086
0.000868	0.352376	0.281849
0.0008685	0.353161	0.283029
0.000869	0.352674	0.285175
0.0008695	0.350961	0.280264
0.00087	0.347811	0.279788
0.0008705	0.345802	0.279638
0.000871	0.346756	0.280538
0.0008715	0.348834	0.27744
0.000872	0.349692	0.282664
0.0008725	0.349235	0.281197
0.000873	0.349026	0.281555
0.0008735	0.349801	0.281477
0.000874	0.350018	0.281092
0.0008745	0.348484	0.285834
0.000875	0.346742	0.283629
0.0008755	0.346818	0.278314
0.000876	0.348951	0.279944
0.0008765	0.351641	0.284033
0.000877	0.351928	0.282494
0.0008775	0.348645	0.279612
0.000878	0.345792	0.280257
0.0008785	0.347566	0.285905
0.000879	0.352136	0.286218
0.0008795	0.354838	0.282723
0.00088	0.35403	0.281718
0.0008805	0.351742	0.281999
0.000881	0.351094	0.271916
0.0008815	0.353049	0.272523
0.000882	0.354787	0.275986
0.0008825	0.35307	0.277342
0.000883	0.349642	0.278497
0.0008835	0.34904	0.28147
0.000884	0.351156	0.281431
0.0008845	0.352498	0.282233
0.000885	0.353061	0.279207
0.0008855	0.354685	0.277857
0.000886	0.35643	0.276397
0.0008865	0.356815	0.27922
0.000887	0.355813	0.279442
0.0008875	0.353912	0.275627
0.000888	0.353103	0.278001
0.0008885	0.355841	0.278529
0.000889	0.360893	0.275438
0.0008895	0.363653	0.277831
0.00089	0.361562	0.281451
0.0008905	0.356237	0.283173
0.000891	0.349741	0.285586
0.0008915	0.342635	0.277649
0.000892	0.336618	0.278607
0.0008925	0.335381	0.277818
0.000893	0.340986	0.280355
0.0008935	0.350085	0.277231
0.000894	0.356274	0.280179
0.0008945	0.356966	0.287986
0.000895	0.354659	0.277029
0.0008955	0.352461	0.274636
0.000896	0.351733	0.287849
0.0008965	0.35212	0.280486
0.000897	0.352599	0.282762
0.0008975	0.353347	0.288462
0.000898	0.354855	0.279762
0.0008985	0.355546	0.27954
0.000899	0.353469	0.27594
0.0008995	0.34916	0.278979
0.0009	0.344499	0.278281
0.0009005	0.341172	0.271734
0.000901	0.341086	0.272712
0.0009015	0.344598	0.274642
0.000902	0.348834	0.277199
0.0009025	0.350832	0.279175
0.000903	0.350459	0.27476
0.0009035	0.349351	0.277701
0.000904	0.34863	0.277655
0.0009045	0.347317	0.281836
0.000905	0.344249	0.278601
0.0009055	0.341284	0.277486
0.000906	0.341143	0.281966
0.0009065	0.343967	0.278829
0.000907	0.348321	0.27444
0.0009075	0.352256	0.278373
0.000908	0.353998	0.279475
0.0009085	0.354361	0.278118
0.000909	0.354896	0.282866
0.0009095	0.354601	0.278555
0.00091	0.35341	0.275164
0.0009105	0.353872	0.274642
0.000911	0.356078	0.273951
0.0009115	0.356962	0.278347
0.000912	0.355339	0.284699
0.0009125	0.353771	0.282612
0.000913	0.354862	0.282573
0.0009135	0.357142	0.277166
0.000914	0.357397	0.280355
0.0009145	0.356388	0.278862
0.000915	0.356965	0.275581
0.0009155	0.358063	0.275379
0.000916	0.35703	0.276723
0.0009165	0.354517	0.272549
0.000917	0.351498	0.274075
0.0009175	0.34709	0.274466
0.000918	0.34261	0.278066
0.0009185	0.341107	0.27772
0.000919	0.342301	0.279175
0.0009195	0.343585	0.272992
0.00092	0.344857	0.277857
0.0009205	0.348269	0.278986
0.000921	0.353444	0.279547
0.0009215	0.356374	0.273749
0.000922	0.354997	0.274825
0.0009225	0.352022	0.276807
0.000923	0.34986	0.277538
0.0009235	0.347555	0.278438
0.000924	0.344473	0.279494
0.0009245	0.342626	0.278607
0.000925	0.34384	0.278379
0.0009255	0.346676	0.279931
0.000926	0.34783	0.278294
0.0009265	0.346517	0.275079
0.000927	0.345653	0.274701
0.0009275	0.34789	0.271923
0.000928	0.351887	0.274349
0.0009285	0.353309	0.280388
0.000929	0.349823	0.273358
0.0009295	0.344374	0.279253
0.00093	0.341345	0.279286
0.0009305	0.34138	0.277323
0.000931	0.343372	0.280218
0.0009315	0.347432	0.283094
0.000932	0.352238	0.276944
0.0009325	0.354279	0.277205
0.000933	0.351865	0.28569
0.0009335	0.346809	0.275777
0.000934	0.342492	0.275718
0.0009345	0.341294	0.27564
0.000935	0.343248	0.273977
0.0009355	0.34656	0.277244
0.000936	0.348974	0.279462
0.0009365	0.350084	0.277433
0.000937	0.351824	0.278575
0.0009375	0.354405	0.280081
0.000938	0.35481	0.283029
0.0009385	0.351851	0.274434
0.000939	0.348865	0.274068
0.0009395	0.349179	0.276455
0.00094	0.351981	0.279051
0.0009405	0.354181	0.279847
0.000941	0.353527	0.282625
0.0009415	0.349359	0.282077
0.000942	0.343989	0.276677
0.0009425	0.342288	0.278705
0.000943	0.34546	0.276599
0.0009435	0.348676	0.276716
0.000944	0.348806	0.27656
0.0009445	0.348054	0.274597
0.000945	0.347618	0.272177
0.0009455	0.346018	0.28241
0.000946	0.344226	0.278405
0.0009465	0.344973	0.276155
0.000947	0.347335	0.275829
0.0009475	0.347373	0.272386
0.000948	0.34459	0.279801
0.0009485	0.343668	0.270351
0.000949	0.347778	0.270932
0.0009495	0.353709	0.282273
0.00095	0.35571	0.272627
0.0009505	0.352358	0.277329
0.000951	0.347678	0.274877
0.0009515	0.344926	0.277564
0.000952	0.343411	0.278601
0.0009525	0.343034	0.277597
0.000953	0.34526	0.276442
0.0009535	0.348712	0.280825
0.000954	0.350418	0.280747
0.0009545	0.350721	0.278047
0.000955	0.351417	0.276397
0.0009555	0.351127	0.278086
0.000956	0.347647	0.282729
0.0009565	0.342599	0.276462
0.000957	0.339834	0.274407
0.0009575	0.340677	0.271832
0.000958	0.343145	0.27562
0.0009585	0.344796	0.272092
0.000959	0.344686	0.268323
0.0009595	0.343838	0.278607
0.00096	0.34404	0.273384
0.0009605	0.345218	0.277016
0.000961	0.345635	0.274394
0.0009615	0.344457	0.274805
0.000962	0.342291	0.27671
0.0009625	0.340293	0.27371
0.000963	0.339713	0.277323
0.0009635	0.341197	0.275731
0.000964	0.343526	0.276814
0.0009645	0.344327	0.277936
0.000965	0.343147	0.27146
0.0009655	0.341468	0.277036
0.000966	0.339832	0.271714
0.0009665	0.339101	0.269132
0.000967	0.341755	0.279038
0.0009675	0.34673	0.276005
0.000968	0.348916	0.277127
0.0009685	0.347197	0.279299
0.000969	0.345119	0.27607
0.0009695	0.344161	0.269203
0.00097	0.343687	0.274936
0.0009705	0.344272	0.276162
0.000971	0.346433	0.271988
0.0009715	0.348981	0.275053
0.000972	0.349875	0.274179
0.0009725	0.347562	0.274492
0.000973	0.342355	0.272745
0.0009735	0.337556	0.274773
0.000974	0.337737	0.278757
0.0009745	0.343693	0.276057
0.000975	0.350812	0.276592
0.0009755	0.354137	0.269047
0.000976	0.353379	0.275047
0.0009765	0.352252	0.273599
0.000977	0.353264	0.277544
0.0009775	0.354708	0.279651
0.000978	0.353661	0.281986
0.0009785	0.349396	0.277531
0.000979	0.344084	0.279136
0.0009795	0.341775	0.278744
0.00098	0.343974	0.280544
0.0009805	0.346967	0.273221
0.000981	0.347365	0.275236
0.0009815	0.346756	0.282833
0.000982	0.347554	0.281203
0.0009825	0.348968	0.275757
0.000983	0.349568	0.272477
0.0009835	0.350256	0.273664
0.000984	0.352308	0.27671
0.0009845	0.354239	0.273018
0.000985	0.353722	0.278568
0.0009855	0.351052	0.277414
0.000986	0.347462	0.273697
0.0009865	0.34293	0.269784
0.000987	0.33794	0.272105
0.0009875	0.334656	0.277231
0.000988	0.335327	0.274975
0.0009885	0.340074	0.276514
0.000989	0.346493	0.278757
0.0009895	0.351236	0.27371
0.00099	0.351689	0.274525
0.0009905	0.348629	0.274173
0.000991	0.346148	0.270208
0.0009915	0.34544	0.275679
0.000992	0.343565	0.273442
0.0009925	0.340381	0.275438
0.000993	0.339284	0.27611
0.0009935	0.341277	0.271003
0.000994	0.343871	0.269275
0.0009945	0.344435	0.272673
0.000995	0.342901	0.275764
0.0009955	0.342095	0.276181
0.000996	0.344008	0.27772
0.0009965	0.346373	0.278379
0.000997	0.345575	0.272503
0.0009975	0.341799	0.273821
0.000998	0.338928	0.274473
0.0009985	0.339411	0.275464
[truncated: 6,003 more rows]
